# Supplementary material for: Cellular stress responses to chronic heat shock and shell damage in temperate Mya truncata
Source: Cell Stress Chaperones. 2018 May 12;23(5):1003–17. doi: 10.1007/s12192-018-0910-5 (PMC6111077; doi:10.1007/s12192-018-0910-5)
Supplement: Supplementary file 3 — (CSV 32.9 mb) [file 12192_2018_910_MOESM3_ESM.csv]

	LIB20596	LIB20598	LIB20599	LIB20600	LIB20601	LIB20602	LIB20603	LIB20604	LIB20605	LIB20606	LIB20607	LIB20608	LIB20610	LIB20611	LIB20613	LIB20614	LIB20615	LIB20616	LIB20617	LIB20618	LIB20619	LIB20620	LIB20621	LIB20622	LIB20623	LIB20624	LIB20625
TRINITY_DN9333_c0_g1	0	0	0	0	0	0	0	0	0	0	0	0	0	0	0	0	0	0	0	0	1	0	0	0	0	0	0
TRINITY_DN101473_c1_g1	0	0	0	0	0	0	3	0	0	1	6	0	2	0	0	0	1	3	0	0	0	1	0	1	0	0	0
TRINITY_DN151199_c2_g6	48	132.99	26	34	54	101	39	24	72.48	42.82	57.86	41.93	43	26	25	64.95	35	100	21	15	27	66.77	53.72	34	40	2	13
TRINITY_DN157238_c4_g2	0	0	0	0	0	0	0	0	0	0	1	0	0	0	0	0	0	0	0	0	0	0	0	0	0	0	0
TRINITY_DN151750_c4_g1	0	0	0	0	0	0	0	0	0	0	0	0	0	0	0	0	0	0	0	0	0	0	0	0	0	0	0
TRINITY_DN120643_c0_g2	0	0	0	0	0	0	0	0	0	0	0	0	0	0	0	2	0	0	2	0	0	0	0	0	0	0	0
TRINITY_DN171378_c0_g1	0	0	0	0	0	0	0	0	0	0	1	0	0	0	0	0	0	0	0	1	0	0	0	0	0	0	0
TRINITY_DN169798_c0_g1	0	0	0	0	0	0	1	0	1	0	0	0	0	1	0	0	0	0	0	0	0	0	0	0	0	0	0
TRINITY_DN142729_c0_g1	5	2	7	8	9	8	1	6	0	9	2	2	1	2	2	0	5	5	13	1	5	2	1	0	3	1	2
TRINITY_DN160766_c0_g5	0	0	0	1	2	3	0	0	5	0	0	0	0	1	0	1	1	0	1	2	1	3	0	0	1	0	0
TRINITY_DN120661_c0_g1	0	0	0	0	0	0	0	0	0	0	0	0	0	0	9	0	0	3	0	4	0	0	0	0	1	0	0
TRINITY_DN57562_c0_g2	0	0	0	0	0	0	0	0	0	0	9	0	1	0	0	0	0	0	0	0	0	0	0	0	0	0	0
TRINITY_DN207563_c0_g1	0	0	0	0	0	0	1	0	0	0	0	0	0	0	0	0	0	0	0	0	0	0	0	0	0	0	0
TRINITY_DN150846_c1_g6	0	0	0	0	0	0	0	0	0	0	1	0	0	8	0.99	0	0	0	0	0	0	0	0	0	0.84	0	0
TRINITY_DN91680_c0_g1	0	0	0	0	0	0	0	0	0	1	0	0	0	0	2	0	0	0	2	0	0	0	0	1	0	0	0
TRINITY_DN97022_c0_g1	1	0	0	0	2	0	1	1	3	0	1	1	0	0	0	0	0	0	3	0	1	0	0	0	0	0	0
TRINITY_DN222373_c0_g1	0	0	0	0	0	0	0	0	0	0	0	0	0	0	0	0	0	0	0	0	0	0	0	0	0	0	0
TRINITY_DN170079_c0_g1	0	0	0	0	0	0	0	0	0	0	0	0	0	0	0	0	0	0	0	0	0	0	0	0	0	0	0
TRINITY_DN134546_c2_g6	0	1	0	0	0	0	0	1	0	0	0	0	0	0	0	0	0	0	0	0	0	0	0	1	1	0	0
TRINITY_DN152599_c10_g2	0	8	7	7	2	12	6	5	12	15	12	0	9	6	2	7	14	10	13	12	0	2	5	0	18	0	0
TRINITY_DN159930_c6_g1	0	0	0	0	0	0	2	0	0	0	0	1	0	0	0	0	0	0	0	0	0	0	0	0	0	0	0
TRINITY_DN100085_c0_g1	0	0	0	0	0	0	0	0	0	0	0	0	0	0	0	0	0	1	0	0	0	0	0	0	0	0	0
TRINITY_DN30982_c0_g2	0.5	0	0	1	0	0	0	0	2	0	0	0	0	1	0	0	0	0	0	0	0	0	0	0	0	0	1
TRINITY_DN129891_c0_g4	1.17	0	0	1	0	0	2.16	0	1	0	0	0	0	0	0	0	0	0	0	0	0	0	0	0	0	0	0
TRINITY_DN50618_c0_g1	0	0	1	6.02	0	2	0	0	0	3	0	0	1	0	0	0	2	1	1	0	0	0	0	0	0	0	1
TRINITY_DN135055_c1_g1	0	0	0	0	0	0	0	0	0	0	0	0	0	0	0	0	0	0	0	0	0	0	0	0	0	0	0
TRINITY_DN141679_c7_g9	30	0	16	0	0	0	72	0	0	30	0	0	0	37	0	0	0	1	0	0	0	0	45	31	0	0	0
TRINITY_DN151453_c3_g8	3	0	2	1	13	2	5	5	0	6	6	0	5	1	3	5	5	0	7	0	1	1	0	1	6	0	1
TRINITY_DN207595_c0_g1	0	0	0	0	0	0	0	0	0	0	0	0	1	0	0	0	0	0	0	0	0	0	0	0	0	0	0
TRINITY_DN133424_c0_g1	9	9	5	16	6.91	6	11	11	11	19	14	9	6	11	9	9	2	5	27	17	10	14	12	19	22	9	23.8
TRINITY_DN227766_c0_g1	0	0	0	0	0	0	0	0	0	0	1	0	0	0	0	0	0	0	0	0	0	0	0	0	0	0	1
TRINITY_DN243682_c0_g1	0	0	0	0	0	0	0	0	0	0	0	0	0	0	0	0	0	0	0	0	0	0	0	0	0	0	0
TRINITY_DN44773_c0_g2	0	0	1	0.5	0	2	0	0	0	1	0	0	0	1	0	0	0	0	1	1	0	0	0	0	1	0	0
TRINITY_DN139357_c0_g1	0	0	0	0	0	0	0	0	0	0	0	0	0	0	0	0	0	0	0	0	0	0	0	0	0	0	0
TRINITY_DN131163_c1_g1	0	0	0	0	0	1	0	0	0	0	0	0	0	0	0	0	0	0	0	0	0	0	0	0	0	0	0
TRINITY_DN139781_c0_g1	1	0	0	0	0	0	1	3	0	0	1	0	0	0	2	0	8	3	0	0	0	3	0	0	3.28	0	0
TRINITY_DN214917_c0_g1	0	0	0	0	0	0	0	0	0	0	0	0	0	0	0	0	1	0	0	0	0	0	1	0	0	0	0
TRINITY_DN143218_c0_g1	45	37	22	14	13	76	74	69	50	43	34	52	15	45	4	65	29	64	16	26	24	47	48	38	58	16	6
TRINITY_DN143934_c8_g1	3	0	0	1	0	1	0	2	0	0	0	0	0	0	1	1	1	2	1	0	0	0	2	0	2	0	0
TRINITY_DN118900_c0_g3	0	0	0	0	0	0	0	0	0	0	0	0	0	1	0	0	0	0	0	0	0	4	0	0	0	0	0
TRINITY_DN124994_c0_g1	0	0	0	1	0	0	0	0	0	0	0	0	0	0	0	0	0	0	0	0	1	0	0	0	0	0	0
TRINITY_DN161251_c1_g3	0	2	0	1	0	0	0	0	0	0	0	0	0	0	0	0	0	0	0	0	0	0	0	0	1	0	0
TRINITY_DN145216_c0_g4	1	2	0	1	0	0	2	0	1	0	0	0	1	1	0	0	1	2	3	0	2	0	2	2	0	1	3
TRINITY_DN67986_c0_g1	0	0	0	2	0	0	0	0	0	0	0	0	0	0	0	0	0	0	0	0	0	0	0	0	0	0	0
TRINITY_DN113626_c0_g1	0	0	0	1	0	0	1	0	2	0	7	0	1	0	0	1	0	0	1	0	0	0	0	0	0	0	0
TRINITY_DN140668_c6_g2	26	22	15	14	10	31	20	25	36	30	36	21	8	14	6	32	24	23	18	12	13	34	21	36	80	14	20
TRINITY_DN150372_c4_g4	0	0	1	0	0	0	0	0	0	0	0	0	0	0	4	1	0	0	0	0	0	0	0	0	0	0	0
TRINITY_DN223245_c0_g1	0	0	0	0	0	0	0	0	0	0	0	0	0	0	0	0	0	0	0	0	0	0	0	0	0	0	0
TRINITY_DN156903_c1_g7	0	0	0	0	0	0	0	0	0	0	0	0	0	0	0	0	0	0	0	0	0	0	0	0	0	0	1
TRINITY_DN151627_c2_g1	17	1	3	5	0	0	12	7.06	14	24	12	1	3	1	0	1	16	0	35	18	2	17	8	14	15	6	7
TRINITY_DN230000_c0_g1	1	0	0	0	1	0	0	1	0	0	0	0	0	0	0	0	0	0	0	0	0	0	0	0	0	0	0
TRINITY_DN174684_c0_g1	0	0	0	0	0	0	0	0	0	0	0	0	0	0	0	0	0	0	0	0	0	2	0	0	0	0	0
TRINITY_DN154239_c1_g1	65	30	9	5	9	59	24	40	34	48	15	61	17	29	14	54	19	27	22	16	14	55	45	38	41	10	14
TRINITY_DN159335_c0_g1	88	58	9	28	29	117.99	92.99	60	29.94	46	16	58	20	17	44	49	26	52	23	20	24	86	61	63	52	6	21
TRINITY_DN133540_c0_g4	0	0	0	0	0	0	0	0	0	0	0	0	0	0	0	0	0	0	0	0	0	0	0	0	0	0	0
TRINITY_DN162663_c0_g1	0	2	0	0	0	0	0	0	0	0	0	0	0	0	0	0	0	0	0	0	0	0	0	0	1	0	0
TRINITY_DN156761_c4_g2	0	4	10.87	26.01	14.76	0	3	1	21	6	20.61	1	0	2	0	8.01	7.57	5	2	7	1	0	3	5	6	1	0
TRINITY_DN156081_c1_g1	0	0	0	0	0	0	0	0	0	0	0	0	0	0	0	0	0	0	0	0	0	0	0	0	0	0	0
TRINITY_DN143600_c0_g1	0	0	0	0	0	0	0	0	0	0	0	0	0	0	0	0	0	0	0	0	0	0	0	0	0	0	0
TRINITY_DN156162_c1_g1	0	0	0	0	0	0	0	0	0	1	1	0	0	0	2	0	0	0	1	0	0	0	0	0	0	0	0
TRINITY_DN94800_c0_g2	0	0	0	0	0	0	0	0	0	0	0	0	0.33	0	0	0	0	0	0	0	0	0.5	0	0	2	0	0
TRINITY_DN188811_c0_g1	0	0	0	0	0	0	0	0	1	0	0	0	0	0	0	0	1	0	0	0	0	0	0	1	0	0	0
TRINITY_DN155293_c1_g1	0	0	0	0	0	0	0	0	0	0	0	0	0	0	0	0	0	0	0	0	0	0	0	0	0	0	0
TRINITY_DN130321_c0_g1	0	0	0	0	1	0	0	0	0	2	0	0	0	0	0	0	0	0	0	0	0	0	0	1	3	0	0
TRINITY_DN158984_c2_g3	0	0	0	0	0	0	0	0	1	3	0	0	0	0	3	0	0	0	0	0	0	0	2	0	0	0	1
TRINITY_DN99042_c0_g1	1	1	0	0	0	1	1	0	0	0	0	0	0	1	0	0	0	0	0	0	1	1	1	0	3	0	0
TRINITY_DN144768_c2_g3	0	0	0	0	0	0	0	0	0	0	0	0	0	0	0	0	0	0	0	0	0	0	0	0	0	0	0
TRINITY_DN16694_c0_g2	0	0	0	0	0	0	0	0	0	0	0	0	0	0	0	0	0	0	0	0	0	0	0	0	2	0	0
TRINITY_DN37364_c0_g1	0	0	0	0	0	0	0	0	0	1	0	0	0	0	0	0	0	1	1	0	0	1	0	0	0	0	0
TRINITY_DN142281_c0_g2	0	0	0	4	0	0	0	0	0	0	0	0	0	0	0	0	0	0	0	0	0	0	0	0	0	0	0
TRINITY_DN121682_c0_g1	0	0	0	0	0	0	0	0	10	0	0	0	0	0	2	0	0	0	0	0	0	1	0	0	2	0	0
TRINITY_DN17370_c0_g1	0	0	0	0	0	0	0	0	0	0	0	0	0	1	0	0	0	0	0	0	0	0	0	0	0	0	0
TRINITY_DN132605_c0_g1	0	0	0	0	0	0	0	0	0	0	0	0	0	0	0	0	0	0	0	0	0	0	0	0	0	0	0
TRINITY_DN177031_c0_g1	0	0	0	0	0	0	0	0	0	0	0	0	0	0	0	0	0	0	0	0	0	0	0	0	0	0	0
TRINITY_DN141065_c0_g1	0	0	0	0	0	0	0	0	0	0	0	0	0	0	0	0	0	0	0	0	0	0	0	0	0	0	0
TRINITY_DN117378_c0_g1	0	0	1	0	0	1	0	0	1	1	1	0	2	0	0	0	1	0	1	0	2	0	0	0	3	0	0
TRINITY_DN170827_c0_g1	0	0	0	1	0	0	0	0	0	0	0	0	0	0	0	0	0	0	0	0	1	0	0	0	0	0	0
TRINITY_DN161003_c3_g2	0	0	0	0	0	0	0	0	1.44	0	0	0	0	0	0	0	0	0	0	0	0	0	0	0	0	0	0
TRINITY_DN164271_c0_g1	0	0	0	0	0	0	0	0	0	0	0	0	0	0	0	0	0	0	0	0	0	0	0	0	0	0	0
TRINITY_DN160894_c1_g2	40	48	19	23	22	68	46	61	58	44	31	71	13	15	16	23	20	76	27	44	19	42	36	42	56	23	31
TRINITY_DN134094_c0_g2	3	0	0	0	0	0	0	0	0	0	0	0	0	0	0	0	0	0	0	0	0	0	0	0	0	0	0
TRINITY_DN122931_c0_g1	1	1	0	0	1	1	1	0	3	1	3	0	7	3	2	0	0	0	0	0	0	0	0	0	0	0	0
TRINITY_DN70790_c0_g3	0	0	0	0	0	0	0	0	0	0	0	0	0	0	0	0	0	0	0	0	0	0	0	0	0	0	0
TRINITY_DN116956_c0_g1	0	0	0	0	0	0	0	0	0	0	0	2	0	0	0	0	0	0	0	0	0	0	0	0	0	3	0
TRINITY_DN189278_c0_g1	0	0	0	0	0	0	0	0	0	0	0	0	0	0	0	1	0	0	0	0	0	0	0	0	0	0	0
TRINITY_DN21049_c0_g2	0	0	0	0	0	0	1	0	0	0	0	0	0	0	0	0	1	0	0	0	0	0	0	0	0	0	0
TRINITY_DN158681_c1_g8	3	2	0	1	3	2	5	7	3	9	5	8	0	1	0	8	1	2	1	9	1	4	2	1	8	4	10
TRINITY_DN118138_c0_g1	0	0	0	0	0	0	0	0	0	0	0	0	0	0	0	0	0	0	0	0	0	0	0	0	0	0	0
TRINITY_DN105801_c1_g1	0	0	0	0	0	0	0	0	0	0	0	0	0	0	0	0	0	0	0	0	0	0	0	0	1	0	0
TRINITY_DN193196_c0_g1	0	0	0	0	0	1	0	0	1	0	1	1	3	0	0	0	0	0	1	0	1	0	1	0	0	0	0
TRINITY_DN205505_c0_g1	0	0	0	0	0	1	1	0	0	0	0	0	0	0	0	0	0	0	0	0	0	0	0	0	0	0	0
TRINITY_DN149783_c1_g2	0	0	0	0	0	0	0	0	0	1	0	0	0	0	0	0	0	0	0	0	0	0	0	0	0	0	0
TRINITY_DN88379_c0_g2	0	0	0	0	0	0	1	0	0	0	0	0	0	0	0	0	0	0	0	0	0	1	0	0	0	0	0
TRINITY_DN161577_c0_g2	1	0	6	2	3	9.22	20	8	8	0	5	0	4	0	4	1	0	5	3	2	4	0	0	0	21.42	0	1
TRINITY_DN149909_c2_g1	0	0	0	0	0	0	0	0	1	0	0	0	0	0	0	0	0	0	0	0	0	0	0	0	0	0	0
TRINITY_DN155582_c2_g6	0	0	2	0	0	0	0	0	1	0	0	0	0	0	0	0	1	0	0	0	0	0	0	0	1	0	0
TRINITY_DN230271_c0_g1	0	0	0	0	0	0	0	0	0	0	1	0	0	0	0	0	0	0	0	0	0	0	0	0	0	0	0
TRINITY_DN159923_c0_g4	0	0	0	0	0	0	0	0	0	0	0	0	0	0	0	1	0	0	0	0	0	0	0	0	1	0	0
TRINITY_DN71646_c0_g2	0	0	0	0	0	0	0	1	0	0	0	0.5	0	0	0	0	0	0	0	0	0	0	1	0	0	0	0
TRINITY_DN200770_c0_g1	0	0	0	0	0	0	0	0	0	0	0	0	0	0	0	0	0	0	0	0	0	0	0	0	0	0	0
TRINITY_DN228984_c0_g1	0	0	0	0	0	1	1	1	0	0	0	0	0	0	0	1	0	0	0	0	0	0	0	1	0	0	0
TRINITY_DN63068_c0_g2	0	0	0	0	0	0	2	0	0	0	0	0	0	0	0	0	0	0	0	0	0	0	0	0	0	0	0
TRINITY_DN91504_c0_g2	0	0	0	0	0	0	0	0	0	0	0	0	0	0	0	0	0	1	0	0	0	0	0	0	0	0	0
TRINITY_DN233003_c0_g1	0	0	0	0	0	0	0	0	0	0	0	0	1	0	0	1	0	0	0	0	0	0	0	0	0	0	0
TRINITY_DN81889_c0_g1	1	1	0	1	1	0	1	0	0	0	0	0	0	0	0	0	0	0	0	0	0	0	0	1	1	0	0
TRINITY_DN150582_c6_g3	61.98	38.64	53.25	43.95	26.85	82.46	55.93	59.13	90.75	109.23	83.81	37.92	48.24	48.5	26.44	90.12	67.69	98.31	56.11	50.63	53.66	61.85	60.97	68.38	146.05	8	23.89
TRINITY_DN87288_c0_g2	0	0	0	1	0	0	0	0	0	0	4	0	0	0	0	0	0	0	0	0	0	0	0	0	0	0	0
TRINITY_DN135262_c4_g1	0	0	1	0	0	0	0	1	0	1	0	0	0	0	0	0	0	0	0	0	0	0	0	0	0	0	0
TRINITY_DN22845_c0_g1	0	0	0	0	0	0	0	0	0	0	0	0	0	0	0	0	0	0	0	0	0	0	0	0	0	0	0
TRINITY_DN161234_c1_g6	0	0	0	0	0	0	0	0	0	0	0	0	0	0	0	0	0	0	0	0	0	0	0	0	0	0	0
TRINITY_DN241277_c0_g1	0	0	0	0	0	0	0	0	0	0	0	0	0	0	0	0	0	0	0	0	0	0	0	0	0	0	0
TRINITY_DN92631_c1_g1	0	1	1	1	1	0	0	0	0	0	0	0	0	0	0	0	0	0	0	0	0	0	0	0	0	0	0
TRINITY_DN247009_c0_g1	5	0	0	0	0	0	0	0	0	0	0	0	0	0	0	0	0	0	0	0	0	0	0	0	0	0	0
TRINITY_DN206342_c0_g1	0	1	0	0	0	0	0	0	0	0	0	0	0	0	0	0	0	0	0	0	0	0	0	1	0	0	0
TRINITY_DN174252_c0_g1	0	0	1	0	0	0	0	1	0	0	0	0	0	0	0	0	1	0	0	0	0	0	0	0	0	0	0
TRINITY_DN179335_c0_g1	0	0	0	0	0	0	0	0	0	0	0	0	0	0	0	0	0	0	0	0	0	0	0	0	0	0	0
TRINITY_DN144395_c6_g1	0	0	0	0	0	0	0	0	0	0	0	0	0	0	0	0	0	1	0	0	0	0	0	0	0	0	0
TRINITY_DN142391_c1_g2	3	1	1	6	4	1	2	12	33	14	0	0	2	0	1	0	38	9	0	0	2	1	0	1	2	0	3
TRINITY_DN159790_c4_g4	0	0	0	0	1	0	1	0	0	0	1	0	0	0	0	0	0	0	0	0	0	4	0	0	0	0	0
TRINITY_DN147471_c1_g1	0	0	0	0	0	0	0	0	0	0	0	0	0	0	0	0	0	2	0	0	0	0	0	0	0	0	0
TRINITY_DN107911_c0_g2	0	1	0	0	0	0	1	1	0	2	0	1	0	0	0	3	0	0	0	0	0	0	0	0	1	0	0
TRINITY_DN140798_c0_g1	8	11	2	9	2	12	9	11	4	10	11	10	5	3	9	11	4	11	6	5	0	6	3	2	8	2	1
TRINITY_DN135364_c1_g2	0	0	0	2	0	0	0	0	3	0	5	1	1	0	2	4	0	1	1	0	0	0	3	0	6	0	1
TRINITY_DN145765_c1_g1	0	0	0	1	2	2	0	0	2	0	4	0	3	3	3	2	0	21	6	0	0	0	1	1	0	0	0
TRINITY_DN148379_c3_g1	0	0	0	0	0	0	0	0	0	0	0	0	0	0	0	0	0	0	0	0	0	0	0	0	0	0	0
TRINITY_DN144604_c1_g4	0	0	0	0	2	0	0	0	0	0	0	0	0	0	0	0	1	0	1	0	1	0	0	0	0	0	0
TRINITY_DN130010_c0_g2	0	0	0	1	3	3	0	0	0	0	0	0	2	3	2	0	0	0	3	0	0	0	0	1	0	0	0
TRINITY_DN158873_c4_g1	0	0	2	1	1	1	1	0	1	20	0	1	0	1	0	0	1	0	0	1	0	0	0	0	0	0	0
TRINITY_DN102870_c0_g2	0	0	0	0	0	0	1	0	0	0	0	0	0	0	0	0	0	0	0	0	0	0	0	0	0	0	0
TRINITY_DN13315_c0_g1	0	0	0	2	0	0	0	0	0	0	0	0	0	0	0	0	0	0	0	0	0	0	0	0	0	0	0
TRINITY_DN144684_c4_g5	3	0	1	1	0	2	0	7	5	3	3	0	0	2	1	6	1	0	1	1	0	5	7	3	3	0	1
TRINITY_DN47835_c0_g2	1	1	1	1	0	1	2	1	1	0	2	0	0	0	0	0	0	2.46	0.31	0	0	1	2	1	0	0	1
TRINITY_DN157443_c0_g1	0	0	0	0	0	0	0	0	0	0	0	0	0	0	0	0	0	0	0	0	0	0	0	0	0	0	0
TRINITY_DN133288_c0_g3	0	0	0	0	0	0	0	0	0	0	0	0	0	0	0	0	0	0	1	0	0	0	1	0	0	0	0
TRINITY_DN46365_c0_g1	0	0	0	0	0	0	0	0	0	0	5	0	0	0	0	0	0	0	0	0	0	0	0	0	0	0	0
TRINITY_DN120940_c0_g1	0	0	0	0	0	0	0	0	0	0	0	0	0	0	0	0	0	0	0	0	0	0	0	0	0	0	0
TRINITY_DN110655_c0_g1	0	0	0	0	0	0	0	0	0	0	0	0	0	1	0	0	0	0	0	0	0	0	0	0	3	0	0
TRINITY_DN139545_c0_g7	5	0	8.06	1	50.28	6.29	0	0	0	9.36	0	0	0	0	4.05	15.08	1.01	0	1.01	0	0	5.11	0	0	0	0	4
TRINITY_DN191246_c0_g1	0	0	0	0	0	1	0	0	2	0	0	0	0	0	0	0	0	0	0	0	0	0	0	1	0	0	1
TRINITY_DN148734_c2_g1	0	0	0	0	0	0	0	0	0	0	0	0	0	0	0	0	0	0	0	0	0	0	0	0	0	0	0
TRINITY_DN144188_c1_g1	0	0	0	0	0	0	2	0	0	0	0	0	0	0	0	0	0	0	0	0	0	0	0	0	0	0	0
TRINITY_DN92401_c0_g1	0	0	0	0	1	0	0	0	0	2	0	0	1	0	0	0	0	0	0	0	0	0	0	0	0	0	0
TRINITY_DN126957_c0_g2	0	0	0	0	0	0	0	0	1	0	0	0	0	1	0	0	1	1	0	0	0	0	0	0	0	0	0
TRINITY_DN220187_c0_g1	0	0	0	0	0	0	0	0	0	0	0	0	0	0	0	0	1	0	0	0	0	0	0	0	0	0	0
TRINITY_DN158163_c1_g1	92	149	95	239	94	116	93	170	253	174	195	67	53	212	41	59	57	117	258	230	41	179	144	183	439	86	365
TRINITY_DN154212_c2_g1	0	0	0	0	0	0	0	0	0	0	0	0	0	0	0	0	0	0	0	0	0	0	0	0	0	0	0
TRINITY_DN151452_c2_g1	0	1	0	1	0	0	0	0	0	0	0	0	0	0	0	1	0	0	0	1	0	0	0	0	0	0	0
TRINITY_DN26449_c0_g1	2	0	0	0	0	0	0	0	3	2	0	0	0	0	0	0	0	0	0	0	0	0	0	0	0	0	0
TRINITY_DN55113_c1_g1	0	0	0	1	0	0	1	0	0	0	0	1	0	0	0	0	0	0	0	0	0	0	0	0	0	0	0
TRINITY_DN161506_c3_g12	1	1	0	1	2	1	1	1	1	0	0	3	2	1	0	0	1	0	0	0	1	0	0	0	0	0	0
TRINITY_DN144398_c1_g1	0	0	0	0	0	0	0	0	0	0	0	0	0	0	0	0	0	0	0	0	0	0	0	0	0	0	0
TRINITY_DN189900_c0_g1	1	0	0	0	0	0	0	0	1	0	2	0	0	1	0	0	0	0	0	0	0	0	0	0	0	0	0
TRINITY_DN19652_c0_g2	0	0	0	0	0	0	0	0	0	0	0	0	0	0	0	0	0	0	0	0	0	0	0	0	0	0	0
TRINITY_DN148724_c3_g4	0	0	0	0	0	1	0	0	0	0	1	0	0	0	0	0	0	0	0	0	0	0	0	0	0	0	0
TRINITY_DN139557_c0_g2	0	0	0	0	0	0	0	0	0	1	0	0	0	0	2	0	1	0	0	0	0	0	0	0	0	0	1
TRINITY_DN216456_c0_g1	0	0	0	0	0	0	2	0	0	0	0	0	0	0	0	1	0	0	0	0	1	0	0	0	0	0	0
TRINITY_DN143233_c2_g1	19	17	29	69	39	33	48	34	40	46	89	13	25	27	12	18	38	55	20	32	30	25	31	39	67	4	8
TRINITY_DN180832_c0_g1	0	0	0	0	0	0	0	0	0	0	0	0	0	0	0	0	0	0	0	0	0	0	0	0	1	0	1
TRINITY_DN156993_c0_g1	0	0	0	0	0	0	0	0	0	0	1	0	1	0	0	0	0	0	0	0	0	0	0	0	0	0	0
TRINITY_DN88074_c0_g2	0	0	0	0	0	0	0	0	0	0	0	0	0	0	0	0	0	0	0	0	0	1	0	0	0	0	0
TRINITY_DN156711_c0_g1	0	0	0	0	0	0	0	0	0	0.67	0	0	0	0	0	0	0	0	0	1	0	0	0	0	0	0	0
TRINITY_DN143746_c2_g2	0	0	0	2	1	0	1	0	1	0	0	0	0	0	0	0	0	1	0	1.5	0	0	0	1	2	0	0
TRINITY_DN138699_c0_g7	0	0	0	0	0	0	0	0	0	0	0	0	0	0	0	0	0	0	0	0	44	0	0	0	0	0	0
TRINITY_DN145314_c1_g2	0	0	0	0	0	0	0	0	0	0	0	0	0	0	0	0	0	0	0	0	0	0	0	0	0	0	0
TRINITY_DN107316_c0_g1	0	0	0	0	0	0	1	0	0	0	0	1	0	0	0	0	1	0	0	0	0	0	0	0	2	0	0
TRINITY_DN158483_c1_g1	65	281	34	111	100	205	160	57	136	86	59	59	95	81	30	61	74	87	77	35	90	84	73	54	48	9	18
TRINITY_DN125862_c0_g2	0	0	0	0	0	0	0	0	0	0	0	0	0	0	0	0	0	0	0	0	0	0	0	0	0	0	0
TRINITY_DN230467_c0_g1	0	0	0	0	0	0	0	0	0	0	0	0	0	0	1	0	0	0	0	0	0	0	0	0	1	0	0
TRINITY_DN116592_c0_g1	1	2	0	1	2	0	1	0	0	0	1	0	0	4	0	1	4	0	0	2	2	1	2	1	0	0	0
TRINITY_DN67786_c0_g1	0	0	0	0	0	0	1	0	0	0	0	0	0	0	0	0	0	0	0	0	0	0	0	0	0	0	0
TRINITY_DN153272_c0_g2	0	0	0	0	1	0	0	0	0	0	0	0	0	0	0	0	0	0	0	0	0	0	0	0	0	0	0
TRINITY_DN148073_c4_g2	0	0	0	0	0	0	0	0	0	0	0	7.91	0	0	0	0	0	0	32	0	0	0	0	0	0	0	0
TRINITY_DN196640_c0_g1	0	0	0	0	0	0	0	0	0	0	0	0	0	0	0	0	0	0	0	0	0	0	0	0	0	0	0
TRINITY_DN236257_c0_g1	0	1	0	0	0	0	0	0	0	0	0	0	0	1	0	0	0	0	0	0	0	0	0	0	0	0	0
TRINITY_DN49846_c0_g2	0	0	0	0	1	0	0	0	0	0	0	0	0	0	0	0	0	0	0	0	0	0	0	1	0	0	0
TRINITY_DN154802_c0_g2	0	0	0	0	0	0	0	0	0	0	0	14	0	1	0	0	0	0	1	1	0	0	0	0	0	0	0
TRINITY_DN145655_c2_g2	0	0	0	0	0	0	0	0	0	0	0	0	0	0	0	0	0	0	0	0	0	0	0	0	0	0	0
TRINITY_DN139641_c2_g3	0	0	0	0	0	0	0	0	0	0	0	0	0	0	0	0	0	0	1	0	0	0	0	0	0	0	0
TRINITY_DN21154_c0_g1	0	0	0	0	0	0	0	0	0	0	0	0	0	0	1	0	0	0	0	0	0	0	0	0	0	0	0
TRINITY_DN74180_c0_g1	0	0	0	0	0	0	2	1	1	0	0	0	0	3	0	0	0	0	0	0	0	0	0	0	0	0	0
TRINITY_DN141226_c1_g5	0	0	0	0	0	0	0	0	0	0	0	0	0	0	0	0	0	0	0	0	0	0	0	0	0	0	0
TRINITY_DN142770_c1_g1	0	3	8	0	0	1	0	1	1	2	4	4	0	1	1	5	0	0	4	1	2	5	0	1	11	0	0
TRINITY_DN157151_c2_g1	12	34	8	13	15	16	13	11	16	20	6	18	7	15	13	14	13	16	18	6	8	18	26	10	21	2	15
TRINITY_DN140331_c0_g6	0	0	0	0	0	0	0	0	0	0	0	0	0	0	0	0	0	0	0	0	0	2	0	1	0	0	0
TRINITY_DN160464_c4_g8	2	4	3	1	13	6	3	0	0	13	2	1	8	2	3	4	3	5.77	2	0	1	1	2	6	4	2	0
TRINITY_DN123770_c0_g1	0	0	0	0	0	0	0	0	0	0	0	0	0	0	0	0	1	0	0.39	1.62	0	0	0	0	0	0	0
TRINITY_DN160718_c0_g3	5	0	0	0	0	0	0	3	3	0	12	0	0	1	0	0	0	0	3	0	0	0	0	2	0	0	0
TRINITY_DN147552_c3_g3	0	0	0	0	0	1	1	0	0	0	1	0	0	0	0	0	1	0	0	0	0	0	0	0	1	0	0
TRINITY_DN109590_c1_g1	2	0	0	0	0	0	3	0	1	0	0	0	0	0	0	0	0	0	0	0	0	0	0	0	0	0	0
TRINITY_DN147607_c1_g2	0	0	0	0	0	0	0	0	0	0	0	0	0	0	0	0	0	0	0	0	0	0	0	0	0	0	2
TRINITY_DN117736_c0_g3	2	0	3	3	0	0	0	0	0	0	0	0	0	1	1	1	0	1	0	1	0	0	0	0	0	0	0
TRINITY_DN188597_c0_g1	0	0	0	0	0	0	0	0	0	1	0	0	0	0	0	0	0	0	0	1	0	0	0	0	0	0	0
TRINITY_DN137178_c8_g1	0	0	0	0	3	0	0	7	0	0	0	0	0	8	0	0	0	0	10	0	0	0	0	0	10	0	4
TRINITY_DN142761_c0_g1	0	0	0	0	0	0	12	1	0	0	0	0	0	0	0	0	0	0	0	0	0	0	0	0	0	0	0
TRINITY_DN213332_c0_g1	0	0	0	0	0	0	0	0	0	0	0	0	0	0	0	0	0	0	0	24	1	0	0	0	0	0	0
TRINITY_DN170155_c0_g1	0	0	0	0	0	0	0	0	0	0	0	0	0	0	0	0	0	0	0	0	0	0	0	0	0	0	0
TRINITY_DN167270_c0_g1	0	0	0	0	0	0	0	2	0	0	0	0	0	0	0	0	0	0	0	0	0	0	0	1	0	0	0
TRINITY_DN96787_c0_g1	66	68	105	136	126	178	82	75	208.62	160	320	57	85	102	71	84	101	76	137	105	62.03	87	93	95	230.02	32	88
TRINITY_DN203010_c0_g1	0	0	0	0	0	0	0	0	0	0	0	0	0	0	0	0	0	0	0	0	0	0	0	0	0	0	0
TRINITY_DN242662_c0_g1	0	0	0	0	0	0	0	0	0	0	0	0	0	0	0	0	0	0	0	0	0	0	0	0	0	0	0
TRINITY_DN3337_c0_g1	0	0	0	0	0	0	0	0	0	0	0	0	0	0	0	0	0	0	0	0	0	0	0	0	2	0	0
TRINITY_DN64020_c1_g2	0	0	0	0	0	0	0	0	0	0	0	0	0	1	0	0	0	0	0	0	0	0	0	0	0	0	0
TRINITY_DN150363_c0_g2	0	0	0	0	0	0	0	0	0	0	0	0	0	0	0	0	4	0	0	0	0	0	0	0	6	0	0
TRINITY_DN154343_c2_g4	8	8	11	13	11	21	14	6	12	4	3	0	20	5	0	23	0	6	7	11	10	20	3	13	14	2	9
TRINITY_DN16319_c0_g1	0	0	0	0	0	0	0	0	1	0	0	0	0	2	0	0	0	0	0	0	0	0	0	0	0	0	0
TRINITY_DN143504_c1_g1	0	0	0	0	0	0	0	0	0	0	0	0	0	0	0	0	0	0	0	0	0	0	0	0	0	0	0
TRINITY_DN172934_c0_g1	0	0	0	0	0	0	0	0	0	0	0	0	0	0	0	0	0	0	0	0	0	0	0	0	0	0	0
TRINITY_DN199982_c0_g1	0	0	0	0	0	0	0	0	0	0	0	0	0	0	0	0	0	0	0	0	0	0	0	0	0	0	0
TRINITY_DN156788_c0_g1	14	10	28	22	10	23	17	42	17	67	33	23	19	13	21	30	29	32	14	26	26	13	30	18	35	13	24
TRINITY_DN157443_c2_g7	20	10	11	13	1	18	26	18	22	32	5	14	13	9	3	19	14	25	9	9	12	11	11	21	27	14	7
TRINITY_DN137297_c1_g9	0	0	0	0	2	0	0	0	0	0	0	0	0	0	0	0	0	0	0	0	0	0	0	0	0	0	0
TRINITY_DN147938_c5_g1	0	0	0	0	0	0	0	0	0	0	0	0	0	0	0	0	0	0	0	0	0	0	0	0	0	0	0
TRINITY_DN88244_c0_g2	0	0	0	0	0	0	0	0	0	0	0	0	0	0	0	0	0	0	0	0	0	0	0	0	0	0	0
TRINITY_DN213074_c0_g1	0	0	0	0	0	1	0	0	0	0	0	0	0	0	0	0	0	0	0	0	0	0	0	0	0	0	0
TRINITY_DN54845_c0_g2	0	0	0	0	0	0	0	0	0	0	0	0.5	0	0	0	0	0	0	1	0	0	0	0	0	0	0	0
TRINITY_DN135825_c5_g11	0	0	0	0	0	0	0	0	0	0	0	0	0	0	5	0	0	13	0	0	0	0	0	3	0	0	0
TRINITY_DN195158_c0_g1	0	0	0	0	0	0	0	0	0	0	0	0	0	0	0	0	0	0	0	0	0	0	0	0	0	0	0
TRINITY_DN237813_c0_g1	0	0	0	0	0	0	0	0	0	0	0	0	0	0	0	0	0	0	0	0	0	0	0	0	0	0	0
TRINITY_DN141237_c5_g6	0	0	0	0	0	0.5	0	0	0	0	0	0	0	0	0	0	0	0	0	0	0	0	0	0	0	0	1
TRINITY_DN159001_c0_g7	0	0	4	0	1	0	0	0	0	0	0	0	0	0	0	0	0	0	0	0	0	0	0	0	0	2	3
TRINITY_DN152917_c0_g1	0	0	0	0	0	0	0	7	0	0	0	0	0	0	0	0	0	0	0	0	0	0	0	12	0	0	0
TRINITY_DN62161_c0_g1	0	3	0	0	0	0	0	0	0	9	1	0	0	0	0	0	0	0	0	0	0	0	0	0	0	2	0
TRINITY_DN155687_c2_g3	11	4	3	2	3	5	7	3	4	13	3	1	6	4	1	9	2	3	6	1	4	8	5	4	6	2	4
TRINITY_DN121099_c0_g1	0	0	0	0	0	0	0	0	8	0	0	0	0	0	0	0	0	0	0	0	0	0	0	0	0	0	0
TRINITY_DN149909_c1_g3	0	0	0	0	0	0	0	0	0	0	0	0	0	0	0	0	0	0	0	0	0	0	1	0	0	0	0
TRINITY_DN167948_c0_g1	0	0	0	0	0	0	0	0	0	0	0	0	0	0	0	0	0	0	0	0	0	0	0	0	0	0	0
TRINITY_DN35058_c0_g2	0	0	0	0	0	0	0	0	0	0	0	0	0	0	0	0	0	0	0	0	0	0	0	0	0	0	0
TRINITY_DN111249_c0_g1	0	0	0	0	0	0	0	0	0	0	0	0	0	1	0	0	0	0	1	0	0	0	0	0	0	0	0
TRINITY_DN161532_c7_g4	28	3	17	14	23	59	37	3	54	16	71	10	8	10	16	15	39	23	43	8	1	38	33	26	12	6	9
TRINITY_DN180838_c0_g1	0	0	0	0	0	0	0	0	0	0	0	0	0	0	0	0	0	0	0	0	0	1	0	0	0	0	0
TRINITY_DN161039_c1_g3	0	0	0	0	0	0	1	0	1	0	0	0	0	1	0	0	0	0	0	0	0	0	0	0	0	0	0
TRINITY_DN232456_c0_g1	0	0	0	0	0	0	0	0	0	0	1	0	0	0	0	0	0	1	0	0	0	0	0	0	0	0	0
TRINITY_DN49120_c0_g1	0	0	0	0	0	0	1	0	1	0	0	0	0	0	0	1	0	0	0	0	0	0	0	2	0	0	0
TRINITY_DN223496_c0_g1	0	0	0	0	0	0	0	0	0	0	0	0	0	0	0	0	0	0	0	1	0	0	0	0	0	0	0
TRINITY_DN156185_c6_g1	0	0	0	0	0	0	0	0	0	2	0	0	1	0	2	0	0	1	0	2	0	0	0	0	0	0	0
TRINITY_DN234752_c0_g1	0	0	0	0	0	0	0	0	0	0	1	0	0	0	0	0	0	0	0	0	0	0	0	0	0	0	0
TRINITY_DN138512_c3_g1	0	0	0	0	0	0	0	0	0	0	0	0	0	0	0	0	0	0	0	0	0	0	0	0	0	0	0
TRINITY_DN185880_c0_g1	2	0	0	0	0	0	0	0	0	0	0	0	0	0	0	0	0	0	0	0	0	0	0	0	0	0	0
TRINITY_DN188707_c0_g1	0	0	0	0	0	0	0	0	0	0	0	0	0	0	0	0	0	0	0	0	0	0	0	0	0	0	0
TRINITY_DN169402_c0_g1	0	1	0	0	0	0	0	1	0	0	0	0	0	0	0	0	0	0	0	0	0	0	0	0	0	0	0
TRINITY_DN118207_c0_g2	0	0	0	0	0	0	0	0	0	0	0	0	0	0	0	0	0	0	0	0	0	0	0	0	0	0	0
TRINITY_DN124519_c0_g1	0	0	0	0	0	0	0	0	0	0	0	0	0	0	1	0	0	0	1	0	0	0	0	1	1	0	0
TRINITY_DN78135_c1_g2	0	0	0	0	0	0	0	0	0	0	0	0	0	0	0	0	0	0	0	0	0	0	0	0	1	0	1
TRINITY_DN144457_c2_g2	0	0	0	0	0	0	0	0	0	0	0	0	0	0	0	0	0	0	0	0	1	0	0	0	0	0	0
TRINITY_DN19805_c0_g2	0	0	0	0	0	0	0	0	0	0	0	0	0	0	0	0	1	0	0	0	0	0	0	0	0	0	0
TRINITY_DN156661_c2_g1	0	6	5	0	2	5	15	21	34.47	13	55	6	0	12	7	3	2	12	4	6	6	10	13	0	47	0	1
TRINITY_DN25426_c0_g2	0	0	0	0	0	0	0.5	0.5	0	0	0	0	0	0	0	0	0	0	0	0	0	0	0	0	0	0	0
TRINITY_DN155633_c0_g1	1	0	2	2	0	0	3	0	2	1	0	0	1	0	0	0	0	0	1	0	0	0	0	0	7	0	0
TRINITY_DN153977_c1_g3	0.67	4.7	0.76	4	2	5	9	2	2.62	2	3	5.13	3	3.01	3	0	4	6	2	5	2	0	8	1	1	1	1
TRINITY_DN49849_c0_g2	0	0	0	0	0	0	0	0	0	0	0	0	0	0	0	2	16	0.5	1	0	0	0	0	0	1	0.5	0
TRINITY_DN126778_c0_g1	0	0	0	0	0	0	0	0	0	0	0	0	0	0	0	0	0	0	0	0	0	0	0	0	0	0	0
TRINITY_DN150028_c6_g2	0	3	4	3	0	0	0	0	0.96	1	0	0	0	0	0	0	0	0	0	0	1	6	0	8	8	0	0
TRINITY_DN225671_c0_g1	0	0	0	0	0	0	0	0	0	2	0	0	0	0	0	0	0	0	0	0	0	0	0	0	0	0	0
TRINITY_DN148605_c6_g1	0	0	10	7	3	3	8	2	21	20	60	4	1	6	0	4	4	2	4	12	5	6	7	11	27	0	5
TRINITY_DN131108_c2_g3	0	0	0	0	0	4	0	0	4	1	0	0	0	0	0	0	0	0	0	2	0	1	2	1	0	0	1
TRINITY_DN182147_c0_g1	0	0	0	0	0	0	0	0	0	0	0	0	0	0	0	0	0	0	0	0	0	0	0	0	0	0	0
TRINITY_DN223119_c0_g1	0	0	0	0	0	0	0	0	0	0	0	0	0	0	0	0	0	0	0	0	0	0	0	0	0	0	0
TRINITY_DN160550_c4_g5	1	0	0	0	0	0	0	1	0	0	0	0	0	0	0	0	0	0	0	0	0	0	0	0	0	0	0
TRINITY_DN150718_c2_g1	1	5	21	6	5	2	5	5	11	2	5	0	5	3	1	5	4	5	4	6	2	15	2	5	0	2	0
TRINITY_DN45399_c0_g1	0	0	0	0	0	1	0	0	0	0	0	0	0	0	0	0	0	0	1	0	0	0	0	0	4	0	0
TRINITY_DN70298_c0_g4	0.33	0	0	0.67	0.67	1.5	0	0	0.67	0	0	0	2	3	0.33	0	0	0	0	0	0	1.5	0	0.67	0	0	0
TRINITY_DN157821_c3_g1	0	0	0	0	0	0	0	0	0	0	0	0	0	0	0	0	0	0	0	0	0	0	0	0	0	0	0
TRINITY_DN145153_c0_g7	0	0	0	0	0	0	0	0	0	0	0	0	0	0	1	0	0	0	1	0	2	0	0	0	0	0	0
TRINITY_DN159413_c2_g3	0	0	0	0	0	0	0	0	0	0	0	0	0	0	0	0	0	0	0	0	0	0	0	0	0	0	0
TRINITY_DN140636_c3_g7	1	2	4	0	1	4	0	5	7	12	6	0	0	4	0	4	0	6	3	4	2.24	2	2	5	6	4	5
TRINITY_DN135337_c1_g1	1	0	0	0	0	0	0	1	0	0	0	0	0	0	0	0	0	0	0	0	0	0	0	0	0	0	0
TRINITY_DN48588_c1_g1	0	0	0	0	0	0	0	0	0	0	0	1	0	0	0	0	0	0	0	0	0	0	0	0	0	0	0
TRINITY_DN158845_c2_g2	0	0	0	0	0	0	0	2	0	0	0	0	0	0	0	0	0	0	0	0	0	0	0	0	0	0	0
TRINITY_DN138960_c10_g4	0	0	0	0	1.04	0	0	0	0	0	0	0	0	0	0	0	0	0	7.5	0	0	7.2	0	0	0	0	0
TRINITY_DN122791_c1_g1	0	0	0	0	0	0	0	0	0	0	0	0	0	0	0	0	2	0	0	0	0	0	1	0	0	0	0
TRINITY_DN150555_c6_g8	0	7	0	0	1	0	0	1	0	0	0	0	0	0	0	0	0	0	0	0	0	0	0	0	0	0	0
TRINITY_DN172449_c0_g1	0	0	0	0	0	0	0	0	0	0	0	0	0	0	0	0	1	0	0	0	0	0	0	0	0	0	0
TRINITY_DN160868_c1_g1	0	0	0	0	0	0	0	0	0	0	0	0	0	0	0	0	0	0	0	0	0	0	0	0	0	0	0
TRINITY_DN239649_c0_g1	0	0	0	0	0	0	0	0	1	0	0	0	0	0	0	0	2	0	1	0	0	0	0	0	0	0	0
TRINITY_DN4428_c0_g1	0	0	0	0	0	0	0	0	0	0	0	0	0	0	0	0	0	0	0	0	0	0	0	0	0	0	0
TRINITY_DN144444_c3_g1	1	0	0	1	0	0	0	1	0	0	0	0	0	0	0	0	0	0	0	1	0	1	0	0	0	0	0
TRINITY_DN218773_c0_g1	0	0	0	0	0	0	0	0	0	0	0	0	0	0	0	0	0	0	0	0	0	0	0	0	0	0	0
TRINITY_DN195282_c0_g1	0	0	0	0	0	0	0	0	0	0	0	0	0	0	0	0	0	0	0	0	0	0	0	0	0	0	0
TRINITY_DN162794_c0_g1	1	0	0	0	0	0	0	0	0	0	0	0	0	0	0	0	0	0	0	1	0	1	0	0	0	0	0
TRINITY_DN153155_c3_g1	32	17	24	25	12	14	10	18	73	79	42	13	13	15	22	32	6	31	33	28	11	17	34	22	48	25	37
TRINITY_DN145991_c3_g1	0	0	0	0	0	0	0	0	0	0	0	0	0	0	0	0	0	0	0	0	0	0	0	0	0	0	1
TRINITY_DN230376_c0_g2	0	0	0	0	0	0.5	0	0	0	0	0	0	0	0	0	0	1	0	0	0.5	0	0	0	0	0	0	0
TRINITY_DN115403_c0_g1	0	0	0	0	0	0	0	0	0	0	0	0	0	0	0	0	0	1	0	2	0	0	0	0	0	0	1
TRINITY_DN144100_c3_g5	2	0	15	2	0	0	0	0	0	3	0	0	3	0	0	1	1	0	0	0	0	25	3	1	5	0	0
TRINITY_DN159313_c2_g7	1	2	3	1	2	4	4	3	10	9	1	0	2	7	3	4	1	1	6	2	6	0	0	14	1	0	0
TRINITY_DN139905_c8_g2	16	39	32	57	8	33	11	37	145	83	19	10	64	77	44	42	19	18	168	55	23	42	21	52	91	22	125
TRINITY_DN107703_c0_g1	0	0	0	0	0	0	0	0	0	0	0	0	0	0	0	0	0	0	0	0	0	0	0	1	0	0	0
TRINITY_DN126251_c1_g2	0	0	0	0	0	0	0	0	0	0	0	0	0	0	0	0	0	0	0	0	0	0	0	0	0	0	0
TRINITY_DN159467_c2_g1	0	0	0	0	0	0	0	0	0	0	0	0	0	0	0	0	0	0	0	0	0	0	0	0	0	0	0
TRINITY_DN75629_c0_g1	0	0	0	0	0	0	0	0	0	0	0	0	0	0	0	0	0	0	0	0	0	0	0	0	0	0	0
TRINITY_DN139459_c0_g1	10	15	12	4	4	29	26	13	13	28	15	13	2	13	6	14	11	6	6	11	11	19	24	18	34	3	10
TRINITY_DN145185_c4_g2	13	0	3	4	1	4	10	10	0	9	3	5	1	3	3	0	4	11	1	2	9	15	23	8	0	0	3
TRINITY_DN133470_c0_g1	0	0	0	0	0	0	0	0	0	0	0	0	0	0	0	0	0	0	0	0	0	0	0	0	0	0	0
TRINITY_DN47961_c0_g1	0	0	0	0	0	0	0	0	0	1	0	0	0	0	0	2	0	0	0	0	0	0	0	0	0	0	0
TRINITY_DN140490_c1_g11	0	1	1	5	0	0	0	0	0	2	0	0	0	0	0	0	0	0	0	0	0	2	0	1	0	0	0
TRINITY_DN133526_c0_g2	0	0	0	0	0	0	0	0	1	0	0	0	0	0	0	0	1	0	0	0	1	0	0	0	0	0	0
TRINITY_DN122135_c2_g1	0	0	0	0	0	1	3	3	2	2	1	1	1	1	1	1	2	4	0	1	1	1	0	2	7	0	1
TRINITY_DN136886_c0_g1	0	0	0	0	0	0	1	1	0	0	0	0	0	0	0	0	1	0	0	0	1	0	0	1	1	0	0
TRINITY_DN159281_c4_g1	0	0	0	0	0	0	0	0	0	0	0	0	0	0	0	0	0	0	0	0	0	0	0	0	0	0	0
TRINITY_DN154856_c1_g1	0	0	0	2	0	0	0	0	0	0	0	0	0	1	0	0	0	0	0	38	2	0	2	0	0	0	0
TRINITY_DN190794_c0_g1	0	0	0	0	0	0	0	0	0	0	0	0	0	0	0	0	0	0	0	0	0	0	0	0	1	0	0
TRINITY_DN102679_c0_g1	0	0	0	0	1	0	0	0	0	0	0	0	0	0	0	0	0	0	0	0	0	0	0	0	0	0	0
TRINITY_DN90132_c0_g1	0	0	0	0	0	0	0	0	0	0	0	0	0	0	0	0	0	0	0	0	0	0	0	0	0	0	0
TRINITY_DN153331_c2_g1	4	2	5	11	25	2	0	1	6	1	13	0	2	6	3	1	1	3	0	7	1	0	1	7	4	2	0
TRINITY_DN24926_c0_g2	0	0	0	0	0	0	0	0	0	0	0	0	0	0	0	0	0	0	0	0	0	0	0	0	0	0	0
TRINITY_DN212422_c0_g1	0	0	0	1	0	0	0	0	0	0	0	0	0	0	0	1	0	0	0	0	0	0	0	0	0	0	0
TRINITY_DN156772_c1_g9	0	0	0	0	0	0	0	0	0	0	0	0	0	0	0	0	0	0	0	0	0	0	0	0	0	0	0
TRINITY_DN70840_c0_g2	0	0	0	0	0	0	0	0	0	1	0	0	0	0	0	0	0	0	0	0	0	0	0	0	0	0	0
TRINITY_DN121404_c0_g1	0	0	0	0	0	0	0	30	0	0	0	0	0	0	0	0	0	0	0	0	0	0	0	13	0	0	0
TRINITY_DN70612_c0_g1	1	0	0	0	0	0	0	0	1	0	0	0	0	0	0	1	0	0	0	0	0	0	0	0	0	0	0
TRINITY_DN135237_c3_g6	0	0	0	0	1	1	2	1	0	0	0	0	0	1	1	0	1	0	0	0	1	0	1	0	0	0	1
TRINITY_DN40518_c0_g1	0	0	0	0	0	0	0	0	0	0	0	0	0	0	0	0	0	0	0	0	0	1	0	0	0	0	1
TRINITY_DN119761_c0_g2	1	0	0	6	0	2	3	1	0	8	15	2	0	3	3	4	0	4	0	0	7	6	2	0	4	1	2
TRINITY_DN180212_c0_g1	0	0	0	0	0	0	0	0	0	0	0	0	0	0	0	0	0	0	0	0	0	0	0	0	0	0	0
TRINITY_DN135929_c1_g1	0	0	0	0	0	0	0	0	1	0	1	0	0	0	0	0	0	0	0	0	0	0	0	0	1	0	0
TRINITY_DN85941_c0_g1	0	0	0	0	0	0	1	0	0	0	2	0	0	0	0	0	0	0	0	0	0	0	0	0	0	0	0
TRINITY_DN18557_c0_g2	0	0	0	0	0	0	0	0	0	0	0	0	0	0	0	0	0	0	0	0	0	0	0	0	0	0	0
TRINITY_DN7825_c0_g1	0	0	0	0	0	0	0	0	2	0	0	0	0	0	0	0	0	0	0	0	0	0	0	0	0	0	0
TRINITY_DN205503_c0_g1	0	0	0	0	0	0	0	0	0	0	0	0	0	0	0	0	0	0	0	0	0	0	0	0	0	0	0
TRINITY_DN140562_c2_g5	0	0	0	0	0	0	0	0	0	0	0	0	0	0	0	0	0	0	0	0	0	0	0	0	0	0	0
TRINITY_DN122825_c1_g3	0	0	0	1	0	0	1	0	2	0	0	0	0	0	0	0	0	0	0	0	0	0	0	0	1	0	0
TRINITY_DN123684_c0_g1	1	0	0	0	0	0	2	0	0	0	1	0	0	0	0	2	0	0	1	0	0	0	0	0	1	0	0
TRINITY_DN155644_c0_g2	0	0	0	0	0	0	0	0	1	0	0	0	0	0	0	0	0	0	0	0	0	0	0	0	0	0	0
TRINITY_DN67336_c0_g1	1	1	1	0	0	0	0	3	0	0	0	0	0	1	0	1	0	1	1	0	1	2	2	5	0	0	1
TRINITY_DN201442_c0_g1	0	1	0	0	0	0	0	0	0	0	0	0	0	0	0	0	0	0	0	0	0	0	0	1	0	0	0
TRINITY_DN242352_c0_g1	0	0	0	0	0	0	0	0	0	0	0	0	0	0	0	0	0	0	0	0	0	0	0	0	0	0	0
TRINITY_DN151063_c0_g2	0	0	0	0	0	0	0	0	0	0	1	0	6	1	0	0	1	0	4	0	0	0	0	2	1	0	0
TRINITY_DN63628_c0_g1	0	0	0	0	0	0	0	0	0	0	0	0	0	0	1	0	0	0	0	0	0	0	0	0	0	0	0
TRINITY_DN150075_c1_g2	1	0	0	4	0	1	0	1	0	5	15	0	1.88	0	4	1	0	3	3	1	0	2	0	1	10	0	0
TRINITY_DN83507_c0_g1	0	0	0	0	0	0	0	0	1	0	0	0	0	2	0	0	0	2	1	0	0	0	0	0	0	0	0
TRINITY_DN141061_c2_g1	0	0	0	0	0	0	0	0	0	0	0	0	0	0	0	0	0	0	0	0	0	0	0	0	0	0	0
TRINITY_DN5310_c0_g2	0	0	0	0	0	0	0	0	0.5	0	0	0	0	0	0	0	0	1	0	0	0	0	0	0	0	0	0
TRINITY_DN206755_c0_g1	0	0	0	0	0	0	0	0	0	0	0	0	0	0	0	0	0	1	0	0	0	0	0	0	0	0	0
TRINITY_DN99731_c0_g1	0	0	1	0	0	0	0	0	0	0	7.78	0	0	0	0	3	0	0	0	0	0	0	1	0	5	0	0
TRINITY_DN123702_c0_g2	0	0	0	0	0	0	0	2	0	0	0	0	0	0	0	0	0	0	0	0	0	0	0	0	0	0	0
TRINITY_DN104921_c0_g1	0	0	0	1	0	1	0	0	0	0	0	0	0	1	0	1	0	0	0	0	0	1	0	0	0	0	0
TRINITY_DN113532_c0_g2	0	0	0	1	0	0	0	0	0	0	0	0	0	0	0	0	0	1	0	0	0	0	0	0	0	0	0
TRINITY_DN67777_c0_g1	0	0	0	0	0	0	0	0	0	0	0	0	0	0	0	0	0	0	0	0	0	0	0	0	0	0	0
TRINITY_DN155045_c1_g1	6	0	4	0	9	26	2	7	0	28	0	1	5	3	0	0	3	0	7	0	4	0	4	0	0	0	3
TRINITY_DN159612_c2_g1	0	0	0	0	0	0	0	0	0	0	0	0	0	0	0	0	0	0	0	0	0	0	0	0	0	0	0
TRINITY_DN88922_c0_g1	16	0	0	0	0	0	5	16	0	0	0	0	0	15	1	0	0	41	1	6	0	4	0	0	0	0	0
TRINITY_DN141554_c3_g9	0	0	0	0	0	0	0	0	0	0	0	0	0	0	0	0	0	0	0	0	0	0	0	0	0	0	0
TRINITY_DN54353_c0_g1	0	0	0	0	0	0	0	0	0	0	0	0	0	0	0	0	1	0	0	0	0	0	0	0	0	0	0
TRINITY_DN213214_c0_g1	0	0	0	0	0	0	0	1	0	0	0	0	0	0	0	1	0	1	0	0	1	0	0	0	0	0	0
TRINITY_DN186671_c0_g1	0	0	0	0	0	0	0	0	1	0	0	0	0	0	0	0	0	0	0	0	0	0	0	0	0	0	0
TRINITY_DN26988_c0_g1	0	0	0	0	0	0	0	0	0	0	0	0	0	0	1	0	0	0	0	0	0	0	0	0	4	0	0
TRINITY_DN147046_c5_g3	3	0	0	2	0	1	0	1	4	2	1	1	0	1	0	0	0	1	1	0	1	0	0	1	5	0	3
TRINITY_DN4188_c0_g1	0	0	0	0	0	0	0	1	0	0	0	0	0	0	0	0	0	1	0	0	0	1	0	0	0	0	0
TRINITY_DN155621_c1_g1	11	8	6	18	5	10	14	10	4	4	14	2	2	1	7	13	6	5	1	2	2	8	14	7	9	7	11
TRINITY_DN154669_c4_g9	0	0	0	0	0	0	1	0	0	0	0	0	0	0	0	0	2	1	0	0	0	1	1	0	0	0	0
TRINITY_DN155330_c3_g1	0	0	0	0	0	0	0	0	0	0	0	0	0	0	0	0	0	0	0	0	0	0	0	0	0	0	0
TRINITY_DN205393_c0_g1	0	0	0	0	0	0	0	0	0	0	0	0	0	0	0	0	0	0	0	0	0	0	0	0	0	0	0
TRINITY_DN158332_c3_g12	1	0	0	0	0	2	0	0	0	0	0	0	0	0	0	0	0	0	0	0	0	0	0	0	0	0	0
TRINITY_DN14777_c0_g1	0	0	0	0	0	0	0	0	1	0	0	0	0	0	0	0	0	0	0	0	0	0	0	0	0	0	0
TRINITY_DN59185_c0_g1	0	0	0	0	0	0	0	0	0	0	0	0	0	0	0	0	0	0	0	0	0	0	0	0	0	0	0
TRINITY_DN227210_c0_g1	0	0	0	0	0	0	0	0	0	0	0	0	0	0	0	0	0	2	0	0	0	0	0	0	0	0	0
TRINITY_DN165116_c0_g1	0	1	0	0	0	0	1	0	0	0	0	0	0	0	0	0	0	0	0	0	0	0	0	0	0	0	0
TRINITY_DN82747_c0_g1	2	0	0	0	0	0	3	0	0	0	0	0	1	0	0	0	0	6	0	0	0	0	0	0	0	0	0
TRINITY_DN161735_c3_g7	0	0	0	0	0	0	0	0	0	2	0	0	0	0	0	0	0	0	0	0	0	1	0	0	1	0	0
TRINITY_DN73870_c0_g2	0	0	0	0	0	0	0	0	0	0	0	0	0	0	0	0	0	0	0	0	0	0	0	2	0	0	0
TRINITY_DN99958_c0_g2	0	5	0	0	0	0	0	0	0	0	0	0	0	0	0	0	0	4	0	0	0	0	0	0	0	0	0
TRINITY_DN40398_c0_g1	0	0	0	0	0	0	0	0	0	0	0	0	0	0	0	0	0	0	0	0	0	0	0	0	7	0	0
TRINITY_DN109972_c0_g1	3	0	0	0	0	0	2	0	0	0	0	0	0	1	0	0	0	0	0	0	0	0	2	0	0	0	0
TRINITY_DN140083_c4_g8	9	0	1	16	9	0	1	0	7	0	0	0	12	1	6	0	34	3	10	0	6	0	9	0	0	1	5
TRINITY_DN160763_c6_g1	0	0	0	0	0	0	0	0	0	0	0	0	0	0	0	0	0	0	0	0	0	0	0	0	0	0	0
TRINITY_DN189883_c0_g1	0	0	0	0	0	0	0	1	0	0	0	0	0	0	0	0	0	0	0	0	0	0	0	0	0	0	0
TRINITY_DN199538_c0_g1	0	0	0	0	0	0	1	0	0	0	1	0	0	0	0	1	0	0	0	0	0	0	0	0	0	0	0
TRINITY_DN148040_c0_g8	0	0	0	0	1	0	0	0	1	3	0	0	0	0	0	1	0	0	1	1	0	1	2	0	1	2	2
TRINITY_DN197147_c0_g1	0	0	0	0	0	0	0	0	0	0	0	0	0	0	0	0	0	0	0	0	0	0	0	0	0	0	0
TRINITY_DN18753_c0_g1	0	0	0	0	0	0	0	0	0	0	0	0	0	0	0	0	0	0	0	0	0	0	0	0	0	0	0
TRINITY_DN148084_c1_g1	0	0	2	0	4	0	0	0	0	0	0	2	0	0	0	1	0	0	0	1	1	0	0	0	0	0	0
TRINITY_DN214591_c0_g1	0	0	0	0	0	0	0	0	0	1	0	0	0	0	0	0	0	0	0	0	0	0	3	1	0	0	0
TRINITY_DN162163_c5_g1	4	3	44	4	6	1	2	1	116	2	11	2	3	8	1	1	46	1	1	0	0	0	2	11	10	0	7
TRINITY_DN156941_c3_g2	0	0	0	0	0	0	0	0	0	0	0	0	0	0	0	0	0	0	0	0	0	0	0	0	0	0	0
TRINITY_DN95457_c0_g1	0	0	0	0	0	0	0	0	0	0	0	0	0	0	0	0	0	0	0	0	0	0	0	0	0	0	0
TRINITY_DN187228_c0_g1	0	0	0	2	0	0	0	0	0	0	0	0	0	0	0	0	0	0	1	0	0	0	0	1	1	0	0
TRINITY_DN143317_c11_g4	0	0	0	0	0	0	0	0	0	0	0	0	0	0	0	0	0	0	0	0	0	0	1	0	0	0	0
TRINITY_DN197223_c0_g1	0	0	0	0	0	0	0	0	0	0	0	0	0	0	0	0	0	0	0	0	0	0	0	0	0	0	0
TRINITY_DN157405_c3_g1	0	0	0	0	0	0	0	0	0	0	0	0	0	0	0	0	0	0	0	0	0	0	0	0	0	0	0
TRINITY_DN242089_c0_g1	0	0	0	0	0	0	0	0	0	0	0	0	0	0	0	0	0	0	0	0	0	0	0	0	0	0	0
TRINITY_DN154617_c1_g2	2.98	1	1	2	1	2.99	1	1	5	5.04	10.14	0	1	5.1	2.99	2	2	1	0	0	1	1	3	3.09	5.99	1.11	6
TRINITY_DN167688_c0_g1	0	0	0	0	0	0	1	0	0	0	0	1	0	0	1	0	0	0	0	0	0	0	0	0	2	0	0
TRINITY_DN1992_c0_g1	1	0	0	0	0	0	0	0	0	0	0	0	0	0	0	0	0	1	0	0	0	0	0	0	1	0	0
TRINITY_DN137297_c1_g12	0	0	6	0	0	0	0	0	0	0	0	0	0	0	0	0	1	0	0	0	0	0	0	0	0	0	0
TRINITY_DN118309_c1_g1	0	0	1	0	1	0	2	0	0	0	0	0	0	0	0	0	28	4	0	0	0	0	0	1	0	0	1
TRINITY_DN140315_c0_g8	1	1	0	0	3	5	0	0	0	0	1	0	2	0	3	1	0	0	0	9	1	5	1	2	2	1	1
TRINITY_DN210742_c0_g1	0	0	0	0	0	0	0	0	0	0	0	0	0	0	0	0	0	0	0	0	0	0	0	0	0	0	0
TRINITY_DN156923_c2_g1	0	0	0	0	0	0	0	0	0	0	0	0	0	0	0	0	4.71	0	0	0	0	0	0	0	0	0	0
TRINITY_DN160737_c7_g10	0	0	0	1	0	0	0	0	0	0	79	0	0	0	3	0	0	0	0	0	0	0	0	0	13	0	0
TRINITY_DN141751_c2_g1	0	0	0	0	0	0	1	0	0	0	0	0	0	0	0	0	0	0	0	0	0	0	0	0	2	0	0
TRINITY_DN159844_c2_g1	0	0	0	0	0	0	0	0	0	0	0	0	0	0	0	0	0	0	0	0	0	0	0	0	0	0	0
TRINITY_DN141249_c1_g2	0	0	0	0	0	0	0	0	0	0	0	0	0	0	0	0	2	0	0	1	0	0	0	0	0	0	0
TRINITY_DN11185_c0_g1	0	0	0	0	0	2	0	0	0	0	0	0	0	1	0	0	0	0	0	0	0	0	0	0	0	0	0
TRINITY_DN146353_c3_g4	0	3	0	0	0	1	7	0	7	0	2	2	2	0	0	1	1	6	0	0	2	0	18	0	5	0	0
TRINITY_DN147338_c2_g1	0	0	0	0	0	5	0	0	3	0	0	4	0	2	0	0	0	1	0	13	0	1	0	1	0	0	0
TRINITY_DN107974_c0_g2	0	1	0	0	0	0	0	2	3	2	0	1	0	1	0	0	1	3	1	0	9	3	0	0	0	0	0
TRINITY_DN161696_c3_g1	0	0	0	2	0	0	0	0	0	0	0	0	0	0	0	0	0	0	0	1	0	0	0	0	0	0	0
TRINITY_DN119014_c0_g1	0	1	2	1	1	4	2	2	2	1	1	2	1	0	2	1	4	6	4	2	4	4	0	0	4	0	0
TRINITY_DN151478_c1_g1	0	0	0	0	0	0	0	0	0	0	0	0	0	0	0	0	0	0	0	0	0	0	0	0	0	0	0
TRINITY_DN124573_c0_g2	13	1	1	5	0	3	7	10	0	5	3	0	1	1	0	3	2	1	0	1	0	1	2	2	3	1	0
TRINITY_DN69397_c0_g1	0	0	0	0	0	0	0	0	0	0	0	0	0	0	0	0	1	0	0	0	0	0	0	0	0	0	0
TRINITY_DN177554_c0_g1	0	0	0	0	0	1	0	0	0	0	0	0	0	0	0	0	0	0	0	0	0	0	0	0	0	0	0
TRINITY_DN155356_c4_g1	0	0	0	0	0	3.31	0	0	0	0	0	0.99	0	3	0	2.35	3.01	0	1	0	0	0	0	0	0	0	0
TRINITY_DN161289_c5_g3	0	3	2	2	2	6	3	3	0	2	1	0	2	0	2	0	5	4	3	0	0	4	5	5	8	1	0
TRINITY_DN160611_c2_g3	0	1	1	0	0	3	1	0	0	0	0	0	0	0	0	0	0	0	0	0	1	0	0	0	1	0	0
TRINITY_DN18462_c0_g2	0	0	9	0	0	0	0	0	0	0	0	0	0	0	0	0	0	0	0	0	0	0	0	0	0	0	0
TRINITY_DN64847_c0_g1	0	0	0	0	0	0	0	0	0	0	0	0	0	0	0	0	0	2	0	0	0	0	0	0	0	0	0
TRINITY_DN129567_c0_g3	0	0	0	0	0	0	0	0	1	0	1	0	0	0	0	0	0	0	0	0	0	0	0	0	0	0	3
TRINITY_DN158842_c3_g2	0	0	0	0	0	0	0	0	1	0	0	0	0	1	0	0	0	0	0	0	0	0	1	0	2	0	0
TRINITY_DN139434_c0_g1	6	13	20	82	31	24	32	17	8	50	4	17	4	57	14	15	13	11	46	3	9	15	16	5	41	5	4
TRINITY_DN160639_c2_g4	52	20	16	8	13	54	51	45	23	34	23	33	35	20	25	54	39	64	28	12	16	71	58	31	19	9	8
TRINITY_DN141735_c1_g1	1	0	0	2	0	4	7	0	1	0	3	1	0	0	0	1	0	0	1	0	2	0	3	1	2	0	2
TRINITY_DN58363_c0_g3	0	0	0	0	0	0	0	0	0	0	0	0	0	0	0	0	1	0	0	0	0	0	0	0	0	0	0
TRINITY_DN37625_c0_g1	1	0	1	1	0	0	1	0	0	1	0	0	0	1	0	0	1	0	0	0	0	0	0	0	0	0	0
TRINITY_DN122983_c0_g1	0	0	0	1	0	0	2	0	10	0	5	0	0	0	0	0	0	0	0	0	0	0	0	0	0	0	0
TRINITY_DN167155_c0_g1	0	0	0	0	2	1	1	0	0	0	0	0	0	0	0	0	1	1	0	0	1	0	0	0	0	0	0
TRINITY_DN139528_c0_g3	1	0	0	1	1	0	3	0	9	0	2	3	0	0	0	3	1	0	5	0	0	1	0	1	0	0	0
TRINITY_DN159289_c1_g2	1	4	1	5	3	1	0	3	3	5	6	0	11	3	5	4	10	6	4	3	4	2	1	2	3	1	4
TRINITY_DN203596_c0_g1	0	0	0	0	0	0	0	0	0	0	0	0	0	0	0	0	0	0	0	0	1	0	0	0	0	0	0
TRINITY_DN151673_c4_g7	0	0	0	0	0	0	0	0	0	0	0	0	0	0	0	0	0	0	0	0	0	0	0	0	0	0	0
TRINITY_DN239240_c0_g1	0	0	0	0	0	0	0	0	0	0	0	0	0	0	0	0	0	0	0	0	0	0	0	0	0	0	0
TRINITY_DN152998_c2_g1	8	19	13	12	24	16	13	7	22	18	26	2	14	22	5	13	12	16	16	7	22	11	6	9	17	2	4
TRINITY_DN158624_c2_g1	13	0	6	4	2	9	11	4	0	4	0	0	4	0	0	39	1	3	1	6	5	3	2	3	5	0	3
TRINITY_DN153292_c1_g1	0	0	0	0	0	0	2	0	0	0	0	0	1	0	0	0	0	0	0	0	0	0	0	0	0	0	0
TRINITY_DN241162_c0_g1	0	0	1	0	0	0	1	0	0	1	0	0	0	0	0	0	1	0	0	1	0	0	0	0	2	0	0
TRINITY_DN157708_c5_g5	3	5	1	3	0	4	2	5	3	2	0	0	5	0	0	0	2	6	1	3	1	1	1	0	1	0	0
TRINITY_DN155016_c0_g4	0	0	1	8	19	2	0	0	0	7	1	0	4	2	4	3	2	0	10	0	1	2	0	0	3	0	1
TRINITY_DN82108_c0_g1	0	1	0	0	0	1	1	0	0	0	0	0	0	1	0	0	0	0	0	0	2	0	0	0	0	0	0
TRINITY_DN172711_c0_g1	0	0	0	0	0	0	0	0	0	0	0	0	0	0	0	0	0	0	0	0	0	0	0	0	0	0	0
TRINITY_DN31979_c0_g2	0	0	0	0	0	0	0	0	0	0	0	0	1	0	0	0	0	0	0	0	0	0	0	0	0	0	0
TRINITY_DN109600_c0_g3	0	0	0	0	0	0	0	0	0	0	0	0	0	0	0	0	0	0	1	0	0	0	0	0	0	0	0
TRINITY_DN120776_c0_g1	0	0	2	0	0	0	0	0	0	2	0	0	4	0	0	0	0	2	0	0	0	0	0	0	0	0	0
TRINITY_DN160448_c0_g1	0	0	0	0	0	0	0	0	0	0	0	0	0	0	0	0	0	0	0	0	0	0	0	0	0	0	0
TRINITY_DN59324_c0_g1	0	0	0	1	1	1	0	0	0	0	0	1	0	0	0	0	0	0	0	0	0	1	0	0	0	0	0
TRINITY_DN165370_c0_g1	0	0	0	0	0	0	0	0	0	0	0	0	0	0	0	0	0	0	0	1	1	0	0	0	0	1	0
TRINITY_DN209122_c0_g1	0	0	0	0	1	0	0	0	0	0	0	0	0	0	0	0	0	0	0	0	0	0	0	0	1	0	0
TRINITY_DN160153_c0_g7	0	0	0	0	0	0	0	0	0	0	1	0	0	0	0	0	0	1	0	1	0	0	0	0	0	0	0
TRINITY_DN196063_c0_g1	1	3	0	0	0	0	0	0	0	0	0	0	0	0	0	1	0	0	1	1	0	0	1	0	0	0	0
TRINITY_DN140310_c4_g3	0	0	1	0	3	0	0	0	0	0	0	0	0	13	0	0	0	0	0	0	0	0	0	0	0	0	0
TRINITY_DN161191_c3_g4	2	1	0	1	0	1	0	0	0	0	0	1	0	0	1	0	0	1	0	0	0	0	0	0	0	0	0
TRINITY_DN100556_c0_g4	0	0	0	0	0	0	0	0	0	0	0	0	0	0	0	0	0	0	0	1	0	0	0	0	0	0	0
TRINITY_DN153102_c1_g1	7	2	4	0	1	6	2	6	6	5	6	4	2	4	1	5	3	5	2	3	6	7	7	8	19	4	4
TRINITY_DN198856_c0_g1	0	0	0	0	0	0	0	0	0	0	0	0	0	0	0	0	0	0	0	0	0	0	0	0	0	0	0
TRINITY_DN111408_c1_g2	0	0	1	0	0	0	0	1	3	0	0	1	1	4	1	5	0	1	1	0	0	0	1	1	4	0	1
TRINITY_DN140256_c2_g1	0	1	0	3	0	0	0	1	0	3	2	0	2	0	0	2	1	3	0	1	3	4	1	1	4	0	0
TRINITY_DN102437_c0_g2	1	0	0	1	0	0	1	0	1	0	1	0	0	0	0	0	0	0	0	0	0	0	0	0	1	0	0
TRINITY_DN164578_c0_g1	0	0	0	0	0	0	0	0	1	0	0	0	0	0	1	0	0	0	0	0	1	0	0	0	0	0	0
TRINITY_DN159823_c1_g1	201	56	288	135	106	109	127	251	978	212	358	60	42	86	49	164	201	104	224	57	176	210	734	238	701	98	438
TRINITY_DN112872_c0_g1	0	0	0	0	0	0	0	0	0	0	0	0	0	0	0	0	0	0	0	0	0	0	0	0	0	0	0
TRINITY_DN131024_c1_g2	0	0	0	0	0	0	0	0	0	0	0	0	0	0	0	0	0	0	0	0	0	0	0	0	0	0	0
TRINITY_DN144475_c0_g1	0	1	6	2	5	1	11	3	25	25	34	0	1	6	1	8	4	10	3	7	0	6	2	4	26	1	15
TRINITY_DN44357_c0_g2	0	0	0	0	0	0	0	0	0	0	2	0	0	0	0	0	0	0	0	0	0	0	0	0	0	0	0
TRINITY_DN105505_c0_g1	0	0	0	0	0	0	0	0	0	0	0	0	0	0	0	0	0	2	0	0	0	0	0	0	0	0	0
TRINITY_DN142667_c2_g2	0	0	0	0	0	0	0	0	0	0	0	0	0	0	13	0	0	0	0	0	0	0	0	0	12	0	0
TRINITY_DN150410_c0_g1	0	0	0	0	0	0	0	0	0	0	0	0	0	0	0	1	0	0	0	0	0	0	0	0	0	0	0
TRINITY_DN20450_c0_g1	0	0	0	0	0	0	0	0	0	0	0	0	0	0	0	0	0	0	0	0	0	0	0	0	0	0	0
TRINITY_DN133445_c0_g1	29	0	0	1	0	12	0	0	0	0	0	0	13	0	0	0	0	0	3	0	0	10	0	1	0	0	0
TRINITY_DN128771_c0_g2	2	0	0	0	1	0	0	1	5	4	0	0	0	2	0	0	6	0	0	0	0	0	2	1	5	0	1
TRINITY_DN18646_c0_g2	1	0	1	0	0	0	0	0	1	0	0	0	0	0	0	1	0	0	1	0	0	0	0	0	0	0	0
TRINITY_DN212626_c0_g1	0	0	0	0	0	0	0	0	0	0	0	0	0	0	0	0	0	0	0	0	0	0	0	0	0	0	0
TRINITY_DN48292_c0_g1	0	0	0	0	0	0	0	0	1	0	2	0	0	0	0	0	0	0	0	0	2	0	0	0	0	0	0
TRINITY_DN918_c0_g2	0	0	0	0	0	0	0	0	0	0	0	0	0	0	0	0	0	0	0	0	0	0	1	0	0	0	0
TRINITY_DN4844_c0_g1	0	0	0	0	0	0	0	0	1	0	1	0	0	0	0	0	0	0	0	0	0	0	0	0	0	0	0
TRINITY_DN44672_c0_g1	0	0	0	0	0	0	0	0	0	0	0	0	0	0	0	0	0	0	0	0	0	0	0	0	1	0	0
TRINITY_DN166395_c0_g1	0	0	0	0	0	0	0	0	0	0	0	0	0	0	0	0	0	0	0	0	0	0	0	0	0	0	0
TRINITY_DN147332_c4_g2	0	3	0	0	0	0	0	0	0	0	0	0	0	5	0	5	2	0	4	0	6	0	0	0	0	1	0
TRINITY_DN202133_c0_g1	0	0	0	0	0	0	1	0	0	0	1	0	0	0	0	0	0	0	0	0	0	0	0	0	0	0	0
TRINITY_DN74301_c0_g2	1	0	1	0	0.5	0	2	0	0	0.5	2	0	0	1	0	0.5	0	0.5	0.5	1	0	1	0	0	0	1	0
TRINITY_DN27521_c0_g1	0	0	0	0	1	0	0	0	1	0	0	0	0	0	0	0	0	0	0	0	0	0	0	0	0	0	0
TRINITY_DN143351_c4_g4	0	6.01	0	0	0	16	0	0	0	0	0	0	0	7	0	0	1	0	2	0	1	0	0	6	0	1	22.23
TRINITY_DN126801_c0_g1	0	0	0	0	0	0	0	0	0	0	0	0	0	0	0	0	0	0	0	0	0	0	0	0	0	0	0
TRINITY_DN98125_c1_g1	0	0	0	0	0	0	0	0	0	0	0	0	0	0	0	0	0	0	0	0	0	0	0	0	0	0	0
TRINITY_DN44856_c0_g1	0	0	0	0	1	0	1	0	0	0	0	0	0	0	0	0	0	0	0	0	0	0	0	0	0	0	1
TRINITY_DN63554_c0_g2	0	0	0	0	0	0	0	0	0	0	0	0	0	0	0	0	0	1	0	0	0	0	1	0	0	0	0
TRINITY_DN245746_c0_g1	0	0	0	0	0	0	0	0	0	0	0	0	0	0	0	0	0	0	0	0	0	0	0	0	0	0	0
TRINITY_DN44483_c0_g1	0	0	0	0	0	0	0	0	0	0	0	0	0	0	0	0	0	0	0	0	0	0	0	0	0	0	0
TRINITY_DN156962_c4_g7	3	6	1	2	1	3	3	4	2	2	2	5	5	3	0	8	1	4	3	0	1	0	6	4	8	0	4
TRINITY_DN147426_c3_g1	0	0	0	0	0	0	0	0	2	0	17	0	0	0	0	0	0	1	0	0	0	0	0	0	5	0	0
TRINITY_DN161339_c6_g9	57	15	44	24	16	49	69	25	4	32	46.29	39.63	8	25	38.29	70	32	38	20	3	6	26.54	83	19	15.48	5	8
TRINITY_DN196465_c0_g1	0	0	0	0	0	2	0	0	1	0	0	0	0	0	0	0	0	0	0	0	0	0	0	0	0	0	0
TRINITY_DN218698_c0_g1	0	0	0	0	0	0	0	0	0	0	0	0	0	0	0	0	0	0	0	0	0	0	0	0	0	0	0
TRINITY_DN130864_c0_g1	0	11	1	2	1	8	2	2	0	2	1	0	0	1	1	2	3	5	2	0	4	4	2	1	4	0	0
TRINITY_DN124644_c0_g1	0	0	0	0	0	0	0	1	0	0	0	0	0	1	0	0	0	0	0	0	2	1	1	2	0	0	1
TRINITY_DN92981_c0_g2	0	1	0	0	0	0	0	0	2	0	11.4	0	1	1	0	0	0	0	0	2	0	0	0	0	0	0	0
TRINITY_DN37015_c0_g1	0	0	0	0	0	0	0	0	0	0	0	0	0	0	0	0	0	0	0	0	0	0	0	0	0	0	1
TRINITY_DN141229_c2_g12	0	0	0	0	0	0	0	0	0	0	0	0	0	0	0	0	0	0	0	0	0	0	0	0	0	0	0
TRINITY_DN143631_c3_g1	0	0	0	0	0	0	0	0	0	0	0	0	0	0	0	0	0	0	0	0	0	0	0	1	0	0	0
TRINITY_DN116174_c0_g1	0	1	0	0	0	0	0	0	0	0	0	0	0	0	0	0	0	0	0	0	0	0	0	0	0	0	1
TRINITY_DN55045_c0_g1	0	0	0	0	0	0	0	0	0	0	3	0	0	0	0	0	0	0	0	0	0	0	0	0	0	0	0
TRINITY_DN154343_c4_g1	0	0	0	0	0	1	1	0	3	0	0	0	0	0	0	1	0	2	1	4	0	3	0	0	1	0	0
TRINITY_DN111428_c0_g1	0	0	0	0	0	0	0	0	0	0	0	0	0	0	0	0	0	0	0	0	0	0	0	0	0	0	0
TRINITY_DN139482_c1_g1	34	54	26	35	45	47	22	23	22	49	20	33	29	26	36	36	24	57	28	7	17	27	23	32	29	7	6
TRINITY_DN129139_c1_g1	0	0	6	16	0	0	0	10	0	0	0	29	0	0	0	0	0	1	0	21	0	0	7	41	0	5	0
TRINITY_DN153331_c2_g10	0	0	3	4	6	1	0	0	0	0	1	0	0	0	0	0	2	3	1	7	0	0	0	0	0	0	0
TRINITY_DN145627_c3_g1	1	0	0	0	0	0	3	0	0	1	0	0	0	0	0	0	1	0	0	0	0	0	1	4	0	0	0
TRINITY_DN227514_c0_g1	0	0	0	0	0	0	0	0	0	0	0	0	0	0	0	0	0	0	0	0	0	0	0	0	0	0	0
TRINITY_DN151401_c0_g3	0	0	0	0	0	2	0	0	0	0	0	0	0	0	0	2	0	0	0	0	0	0	0	0	0	0	0
TRINITY_DN141862_c0_g2	0	0	0	0	0	0	0	0	0	0	0	0	0	0	0	0	0	0	0	0	0	0	0	0	0	0	0
TRINITY_DN62518_c0_g1	0	0	0	0	0	0	0	0	0	0	0	0	0	0	0	0	4	0	0	0	0	0	0	0	5	0	0
TRINITY_DN140354_c0_g5	0	0	0	5	0	1	0	2	0	0	0	0	2	0	0	0	0	0	0	0	5	0	0	0	7	0	0
TRINITY_DN142905_c1_g1	1	0	0	0	0	0	0	0	0	0	1	0	0	0	0	0	0	2	0	0	0	0	1	0	0	0	0
TRINITY_DN158035_c2_g1	0	0	0	0	0	0	0	0	0	0	0	0	0	0	0	0	0	0	0	0	0	0	0	0	0	0	0
TRINITY_DN106745_c1_g1	0	0	0	0	0	0	0	0	0	0	6.67	0	0	0	0	0	0	0	0	0	0	0	0	0	0	0	0
TRINITY_DN22100_c0_g2	0.5	0	0	0	0	0	0	0	0	0	0	0	0	0	0	0	0	0	0	0	0	0	0	0	0	0	0
TRINITY_DN182610_c0_g1	0	0	0	0	0	0	0	0	0	0	0	0	0	0	0	0	0	0	0	0	0	0	0	0	0	0	0
TRINITY_DN104673_c0_g1	0	0	0	0	0	2	1	1	0	0	1	0	0	0	0	0	0	0	0	3	0	0	0	0	0	1	1
TRINITY_DN150641_c2_g5	0	3	0	0	0	0	0	0	0	0	0	0	0	0	0	0	1	0	0	0	0	0	0	0	0	0	0
TRINITY_DN232503_c0_g1	0	0	0	0	0	0	0	0	0	0	0	0	0	0	0	0	0	0	0	0	0	0	0	0	0	0	0
TRINITY_DN151545_c1_g8	0	0	0	0	0	0	0	0	0	0	0	0	0	0	0	0	0	0	0	0	0	0	0	0	0	0	0
TRINITY_DN155765_c3_g1	0	0	0	0	0	0	0	0	0	0	0	0	0	0	0	0	0	0	0	0	0	0	0	0	1	0	0
TRINITY_DN128165_c0_g3	0	2	0	0	0	0	0	0	0	1	1	0	0	0	0	0	0	0	0	0	0	1	0	0	6	0	0
TRINITY_DN148384_c2_g1	0	4	0	0	0	0	3	1	1	0	0	0	0	0	0	0	0	0	0	1	0	6	0	0	0	0	0
TRINITY_DN79445_c0_g1	0	0	0	0	0	0	0	0	0	0	0	0	0	0	0	0	0	0	0	0	0	0	0	0	0	0	0
TRINITY_DN149378_c1_g1	0	0	0	0	0	0	0	0	0	0	0	0	0	0	0	0	1	0	0	0	0	0	0	0	0	0	0
TRINITY_DN150425_c1_g6	0	0	0	0	0	0	0	0	1	0	0	0	0	0	0	0	0	0	0	0	0	0	0	0	0	0	0
TRINITY_DN154936_c5_g3	0	1	0	0	0	0	0	0	0	14	27	1	3	7	0	0	0	0	0	5	0	0	0	2	0	12	0
TRINITY_DN135919_c2_g2	2	8	7	29	1	0	19	0	0	12	0	0	5	5	9	0	8	0	13	22	0	12	9	0	0	2	0
TRINITY_DN19310_c0_g1	0	0	0	2	0	0	2	0	0	0	0	0	0	0	0	0	0	0	0	0	0	0	0	0	0	0	0
TRINITY_DN147487_c0_g1	0	0	1	1	0	0	0	0	0	0	0	0	0	0	0	0	0	0	0	0	0	0	0	0	0	0	0
TRINITY_DN176737_c0_g1	0	0	0	0	0	0	0	0	0	0	0	0	0	0	0	0	0	0	0	0	0	0	0	0	0	0	0
TRINITY_DN167217_c0_g1	0	0	0	0	0	0	0	0	0	0	0	0	0	0	0	0	0	0	0	0	0	0	0	0	0	0	0
TRINITY_DN95731_c0_g1	0	0	0	0	0	0	0	0	0	0	0	0	0	0	0	0	0	0	0	0	0	0	0	0	0	0	0
TRINITY_DN102433_c1_g1	1	0	0	0	0	0	2	0	0	0	0	0	0	0	0	0	0	0	0	0	0	0	0	1	0	0	0
TRINITY_DN172253_c0_g1	0	0	0	0	0	0	0	0	0	0	0	0	0	0	0	0	0	0	0	0	0	0	0	0	0	0	0
TRINITY_DN221397_c0_g1	0	0	1	0	0	0	0	0	0	1	0	1	0	0	0	0	0	0	0	0	0	1	0	0	0	0	0
TRINITY_DN150440_c5_g7	0	0	0	0	0	0	0	0	0	0	0	0	0	0	0	0	0	0	0	0	0	0	0	0	0	0	0
TRINITY_DN140223_c2_g4	3	0	2	3	6	3	11	3	0	2	2	3	6	5	2	1	9	1	0	0	1	13	12	6	8	1	4
TRINITY_DN156142_c4_g4	11	9	4	5	1	23	24	21.21	42	21	11	4	6	26	2	15	10	22	36	14	12	18	10	14	43	10	28
TRINITY_DN229551_c0_g1	0	0	0	0	0	0	0	0	0	0	0	0	0	0	0	0	0	0	0	1	0	0	0	0	0	0	0
TRINITY_DN149203_c0_g6	0	0	0	0	0	0	1	0	0	0	0	0	0	16	0	0	0	0	1	0	1	1	0	0	2	0	6
TRINITY_DN155589_c4_g15	1	0	3.02	0	0	0	0	0	0	2	0	0	0	0	0	0	0	0	0	1	0	0	1	0	0	0	0
TRINITY_DN150539_c5_g2	0	0	0	3	5	1	0	0	3	4	0	3	1	0	0	0	1	0	2	0	0	0	0	0	0	0	2
TRINITY_DN114779_c1_g1	1	1	0	1	0	0	4	1	0	4	1	0	0	0	0	3	0	2	3	0	1	0	0	2	6	1	1
TRINITY_DN137612_c1_g1	0	0	0	0	0	0	0	0	0	1	0	0	0	0	0	0	0	0	0	0	0	0	2	0	0	0	0
TRINITY_DN83747_c0_g2	0	0	0	0	0	0.08	0	0	0	0	0	0.01	0	0	0	0	0	0	0	0	0	0.59	0	0	0	0	0
TRINITY_DN58276_c0_g2	0	0	0	0	0	0	0	0	0	0	1	0	0	0	0	0	0	0	0	0	0	0	0	0	0	0	0
TRINITY_DN150089_c3_g2	0	0	0	0	0	0	0	0	1	0	6	0	0	1	0	0	0	0	0	5	1	0	0	0	1	0	0
TRINITY_DN155388_c2_g2	15	0	2	1	2	4	0	3	3	7	12	0	0	0	0	17	6	2	6	13	3	2	8	5	8	6	4
TRINITY_DN139507_c1_g3	0	0	0	0.98	0	0	0	0	0	0	0	0	0	0	0	0	0	0	0	0	0	0	0	0	0	0	0
TRINITY_DN221288_c0_g1	0	0	0	0	0	0	2	0	0	0	0	0	0	0	1	0	0	0	0	0	0	0	0	0	0	0	0
TRINITY_DN200221_c0_g1	0	0	0	0	0	0	0	3	5	0	0	0	1	0	0	0	0	0	0	0	0	0	0	0	0	0	0
TRINITY_DN149948_c3_g1	21	30	11	15	36.84	48	33	20	51	23	39	10	14	10	21	20	21	23	26	25	17.26	22	16	29	35	1	27
TRINITY_DN146045_c0_g4	0	0	0	0	0	0	0	0	2	7	4	0	0	0	0	0	1	0	4	0	0	0	1	1	0	0	0
TRINITY_DN155084_c2_g1	0	0	0	0	0	0	0	0	0	0	0	0	0	0	0	0	0	0	0	0.5	0	0	0	0	0	0	0
TRINITY_DN160648_c4_g5	0	1	0	0	0	0	1	0	2	0	2	0	0	0	0	0	0	0	1	0	1	1	0	0	0	0	0
TRINITY_DN43356_c0_g2	0	0	0	0	0	0	0	1	0	0	0	0	0	0	2	0	0	0	0	0	0	0	0	0	0	0	0.5
TRINITY_DN160765_c5_g1	0	0	0	0	0	0	0	0	0	0	0	0	0	0	0	0	0	0	0	0	0	0	0	0	0	0	0
TRINITY_DN138166_c6_g1	0	0	0	0	0	0	6	0	0	0	0	0	0	0	0	0	0	0	0	0	0	0	0	0	0	0	0
TRINITY_DN18148_c0_g1	0	0	0	0	1	0	0	0	0	0	0	0	0	0	0	0	0	0	0	0	0	0	0	0	0	0	0
TRINITY_DN49569_c0_g1	0	0	0	0	2	0	0	0	0	0	0	0	0	0	0	0	0	0	0	0	0	0	0	0	0	0	0
TRINITY_DN152348_c0_g1	0	0	0	0	0	0	0	0	0	0	0	0	0	0	0	0	0	0	0	1	0	0	0	0	0	0	0
TRINITY_DN119685_c0_g3	0	0	0	0	0	0	0	0	0	0	0	0	0	0	0	0	0	0	0	0	0	0	0	0	0	0	0
TRINITY_DN196971_c0_g1	0	0	0	0	0	0	0	0	0	0	1	0	0	0	0	0	0	0	0	0	0	0	0	0	0	0	0
TRINITY_DN238043_c0_g1	0	0	0	0	0	0	0	0	0	0	0	0	0	0	0	0	0	0	0	0	0	0	0	0	0	0	0
TRINITY_DN110104_c0_g1	0	0	0	0	0	0	2	0	0	0	0	0	0	0	0	0	0	0	0	0	0	0	1	0	0	0	0
TRINITY_DN164257_c0_g2	0	0	0	0	0	0	0	0	0	0	0	0	0	0	0	0	0	0	0	0	0	0	0	0	0	0	0
TRINITY_DN161084_c3_g5	0	0.55	0	0	0	0	0	0	0	0	2.11	0	0	0	0	0	1.22	0	0	0.09	0	0	0	0	0	0	0
TRINITY_DN127967_c0_g2	0	0	0	0	0	0	0	0	0	0	0	0	0	0	0	0	1	2	0	0	0	0	0	0	1	0	0
TRINITY_DN148446_c0_g2	0	0	0	0	0	0	0	0	0	0	0	0	0	0	0	0	0	0	0	0	0	0	0	0	0	0	0
TRINITY_DN10257_c0_g1	0	0	0	0	0	0	0	0	0	0	0	0	0	0	0	0	0	0	0	0	0	0	0	0	0	0	0
TRINITY_DN141136_c2_g1	0	0	2	6	5	0	2	0	3	14	7	0	0	5	0	2	2	1	0	3	2	0	0	0	1	2	1
TRINITY_DN143907_c1_g2	3	0	2	1	0	0	1	0	1	0	0	0	0	0	0	1	0	0	0	0	0	0	0	1	0	0	0
TRINITY_DN122846_c2_g1	0	0	0	1	0	0	0	0	1	0	0	0	1	0	0	0	1	1	0	0	0	0	0	1	0	0	0
TRINITY_DN46190_c0_g1	0	0	0	0	0	0	0	0	0	0	0	0	0	0	0	0	0	0	0	0	0	0	0	0	0	0	0
TRINITY_DN153312_c2_g1	0	0	0	0	4	13	0	0	0	0	0	0	0	17	5	0	0	0	0	0	0	0	0	0	0	0	19
TRINITY_DN31595_c1_g1	0	1	0	0	1	0	0	1	0	0	0	0	0	0	1	0	0	0	0	0	0	0	1	1	1	0	0
TRINITY_DN160603_c2_g1	0	0	0	0	0	0	0	0	0	0	0	0	0	0	0	0	0	0	0	0	0	0	0	0	0	0	0
TRINITY_DN141307_c4_g1	0	0	0	0	0	0	0	0	0	0	0	0	0	0	0	0	0	0	0	0	0	0	0	0	0	0	0
TRINITY_DN139058_c2_g2	0	0	0	0	0	0	0	0	0	0	0	0	0	0	0	0	0	0	0	0	0	0	0	0	0	0	0
TRINITY_DN139527_c0_g1	0	0	0	0	0	1	0	0	1	0	0	0	0	1	0	0	3	0	0	0	0	0	0	0	0	0	2
TRINITY_DN156034_c2_g1	0	0	0	0	0	0	0	0	0	0	0	0	0	0	0	0	0	0	0	0	0	0	0	0	0	0	0
TRINITY_DN148718_c2_g1	0	0	0	0	0	1	0	0	0	0	0	0	0	0	0	0	0	0	0	0	0	0	0	0	0	0	0
TRINITY_DN206376_c0_g1	0	0	0	0	0	0	0	0	0	0	0	0	0	0	0	0	0	0	0	0	0	0	0	0	0	0	0
TRINITY_DN116258_c0_g2	0	1	1	0	0	1	0	0	0	0	1	0	0	0	0	0	0	0	0	0	0	3	2	0	0	0	0
TRINITY_DN141959_c1_g2	13	12	18	33	23	19	0	0	15	30	34	7	16	0	7	23	0	33	15	0	16	0	12	39	55	6	2
TRINITY_DN143051_c1_g2	5	4	3	6	5	6	12	19	5	15	7	9	8	6	5	25	3	9	6	2	7	4	19	13	12	3	8
TRINITY_DN22141_c0_g1	0	0	0	0	0	0	0	0	0	0	0	0	0	0	0	0	0	0	0	0	0	0	0	0	1	0	1
TRINITY_DN148977_c2_g2	1	0	125	18	11	1	5	1	74	2	11	0	1	2	1	0	0	2	0	4	1	0	1	5	36	43	39
TRINITY_DN193933_c0_g1	0	0	0	0	0	0	0	0	0	6	0	0	0	0	0	0	0	0	0	0	0	0	0	0	0	0	0
TRINITY_DN29055_c0_g1	0	0	0	0	0	0	0	0	0	0	0	0	0	0	0	0	0	0	0	0	0	0	0	0	0	0	0
TRINITY_DN154493_c1_g3	0	0	0	0	0	0	0	0	0	0	0	0	1	0	0	1	1	0	2	0	0	0	0	0	0	0	0
TRINITY_DN158817_c3_g1	0	0	0	0	0	1	0	0	0	0	0	0	0	0	0	0	0	0.99	0	0	0	0	0	0	0	0	0
TRINITY_DN156748_c0_g1	19	17	12	0	48	49	42	29	28	5	27	34	3	13	14	0	39	19	2	0	33	65	2	11	2	4	9
TRINITY_DN161006_c1_g2	0	0	1	0	0	0	0	3	1	0	2	0	0	0	0	0	0	0	0	0	0	0	0	0	0	0	0
TRINITY_DN205414_c0_g1	0	0	0	0	0	0	0	2	0	0	0	0	0	0	0	0	0	0	0	0	0	0	0	0	0	0	0
TRINITY_DN8612_c0_g1	0	0	0	0	0	0	0	0	0	0	0	0	0	0	0	1	0	0	1	0	0	0	0	0	0	0	0
TRINITY_DN246503_c0_g1	2	0	0	0	0	0	0	0	0	1	1	0	0	0	0	0	0	0	0	0	0	0	0	2	0	0	0
TRINITY_DN238364_c0_g1	0	0	0	0	0	0	0	2	0	0	0	0	0	0	0	1	0	0	0	0	0	0	0	0	0	0	0
TRINITY_DN11960_c0_g1	0	0	0	0	0	0	0	0	0	0	0	0	0	0	0	0	0	0	0	1	0	0	0	0	0	0	0
TRINITY_DN207387_c0_g1	1	0	0	0	0	1	0	1	1	0	0	1	0	0	0	0	0	1	0	0	0	0	1	0	0	0	0
TRINITY_DN137605_c0_g1	0	0	0	11	0	0	0	0	0	0	0	0	0	0	0	0	0	0	0	20	0	3	0	0	0	0	0
TRINITY_DN54007_c0_g1	0	0	0	0	0	0	0	0	0	0	0	0	0	0	0	0	0	0	0	0	0	0	0	0	0	0	0
TRINITY_DN8053_c0_g1	0	0	0	0	0	0	0	0	0	0	0	0	0	0	0	0	0	0	0	0	0	0	0	0	0	0	0
TRINITY_DN491_c0_g1	0	0	0	0	0	0	0	0	0	0	0	0	0	0	0	0	0	0	0	0	0	0	0	0	1	0	0
TRINITY_DN191632_c0_g1	0	0	0	0	0	0	0	0	0	0	0	0	0	0	0	0	0	0	0	0	0	0	0	0	0	0	0
TRINITY_DN183876_c0_g1	0	0	0	0	0	0	0	0	0	0	0	0	0	0	0	0	0	0	0	0	0	1	0	1	0	0	0
TRINITY_DN193746_c0_g1	0	1	0	0	0	0	0	0	0	0	0	0	0	0	0	0	0	0	0	0	0	0	0	0	0	0	0
TRINITY_DN151953_c1_g2	0	0	0	0	0	0	0	0	0	0	0	0	0	0	0	0	0	0	0	0	0	0	0	0	0	0	0
TRINITY_DN161331_c2_g7	0	0	0	0	0	0	0	0	0	0	0	0	0	0	0	0	0	0	0	0	0	0	0	0	0	0	0
TRINITY_DN199972_c0_g1	1	0	0	0	0	0	0	0	0	0	0	0	0	0	0	0	0	0	0	0	0	0	0	0	0	0	0
TRINITY_DN223626_c0_g1	0	0	0	0	0	0	0	0	0	0	1	0	0	0	0	0	0	0	0	1	0	0	0	0	0	0	0
TRINITY_DN159701_c2_g3	13	17	4	7	9	13	20	14	17	13	8	46.99	8	10	5	8	15	22	13	12	5	15	25	9	21	3	4
TRINITY_DN157821_c2_g3	2	0	0	2	0	0	0	0	0	1	2	0	1	0	0	1	0	0	0	0	3	0	0	0	4	0	0
TRINITY_DN185286_c0_g1	0	0	0	0	0	0	0	0	0	0	0	0	0	0	0	0	0	0	0	0	3	0	0	0	0	0	0
TRINITY_DN169377_c0_g1	0	0	0	0	0	0	0	0	0	0	0	0	0	0	0	0	0	0	0	0	0	0	0	0	0	0	0
TRINITY_DN156049_c5_g6	1	4	1	3	1	1	27	1	0	17	58.04	0	24	1	5	13	0	0	0	6	4	93	7	8	0	1	0
TRINITY_DN109998_c0_g1	1	6	0	2	3	7	4	5	0	2	4	1	0	2	0	4	3	0	2	0	0	7	1	1	2	0	0
TRINITY_DN87484_c0_g2	0	1	0	0	0	0	0	0	0	1	0	1	0	0	0	0	0	2	0	0	0	0	0	0	0	0	0
TRINITY_DN118721_c1_g1	0	7	0	0	0	0	0	0	0	0	0	0	0	0	0	0	0	0	12	0	0	0	0	0	0	0	0
TRINITY_DN159331_c1_g6	0	0	0	0	0	0	1	1	0	0	1	0	2	1	0	0	0	0	0	0	1	0	1	1	0	0	0
TRINITY_DN158156_c0_g4	1	1	0	0	0	0	0	2	0	1	0	0	0	2	0	0	0	0	0	0	0	0	0	0	2	1	2
TRINITY_DN156375_c4_g1	0	0	0	0	0	0	0	0	0	0	0	0	0	0	0	0	0	0	0	0	0	0	0	0	0	0	0
TRINITY_DN137178_c0_g1	0	0	0	0	0	0	0	0	0	0	0	0	0	0	0	0	0	0	0	0	0	0	0	0	0	0	0
TRINITY_DN224796_c0_g1	0	0	0	0	0	0	0	0	0	0	0	0	0	0	0	0	0	0	0	0	0	0	0	0	0	0	0
TRINITY_DN186473_c0_g1	0	0	0	0	0	0	0	0	0	0	0	0	0	0	0	0	0	0	0	0	0	0	0	0	0	0	0
TRINITY_DN161146_c2_g1	0	0	0	1	0	0	0	0	0	0	0	0	0	0	0	0	0	0	0	0	0	0	0	0	0	0	0
TRINITY_DN190603_c0_g2	0	0	1	0	0	0	0	0	0	0	0	0	0	0	0	0	0	0	0	0	0	0	0	0	0.5	0	0
TRINITY_DN139397_c4_g1	0	0	0	0	0	0	0	0	0	0	0	0	0	0	0	0	0	0	0	0	0	0	0	0	0	0	0
TRINITY_DN193607_c0_g1	0	0	0	0	0	0	0	0	0	0	0	0	0	0	0	1	0	0	0	0	0	0	0	0	0	1	0
TRINITY_DN51001_c0_g1	0	0	0	0	0	0	0	0	0	0	0	0	0	0	0	0	0	0	0	0	0	0	0	0	0	0	0
TRINITY_DN169033_c0_g1	0	0	0	0	0	0	0	1	0	0	0	0	0	0	0	0	0	0	0	0	0	0	0	0	1	0	0
TRINITY_DN86946_c0_g1	0	0	0	0	0	0	0	0	0	0	0	0	0	0	0	0	0	0	0	0	0	0	0	0	0	0	0
TRINITY_DN129345_c0_g1	4	1	0	0	1	7	4	3	1	5	0	4	3	2	0	3	1	1	3	0	0	1	3	2	3	0	0
TRINITY_DN232364_c0_g1	0	0	0	0	0	0	0	0	0	3	0	0	0	0	0	0	0	0	0	0	0	0	0	0	0	0	0
TRINITY_DN129708_c0_g1	0	2	0	0	0	0	0	0	0	0	0	0	0	0	1	0	0	0	1	0	0	0.5	0	0	0	0	0
TRINITY_DN152142_c0_g1	0	0	0	0	0	0	0	0	0	0	0	0	0	0	0	0	0	1.72	0	0	0	0	0	0	1	0	0
TRINITY_DN15651_c0_g1	0	2	0	1	0	0	0	0	0	1	0	0	0	0	1	0	0	0	0	0	0	0	0	0	0	0	0
TRINITY_DN13610_c0_g1	0	0	0	1	0	0	1	0	0	0	0	0	0	0	0	3	0	0	0	0	0	0	0	0	0	0	0
TRINITY_DN135347_c5_g1	0	0	1	0	0	0	0	0	5	0	0	0	0	0	0	0	0	0	1	0	0	0	0	0	0	0	0
TRINITY_DN38291_c0_g1	0	0	0	0	0	0	0	0	0	0	0	0	0	0	0	0	0	0	0	0	0	0	0	0	0	0	0
TRINITY_DN218862_c0_g1	0	0	0	0	0	0	0	0	0	0	0	0	0	0	0	0	0	0	0	0	0	0	0	0	0	0	0
TRINITY_DN84920_c0_g1	0	0	0	0	0	0	0	0	0	0	1	0	0	0	0	0	0	0	0	0	0	0	0	0	0	0	0
TRINITY_DN121714_c1_g1	0	0	0	0	0	0	0	0	0	0	0	0	0	2	0	0	0	1	0	0	0	0	0	0	0	0	0
TRINITY_DN124367_c0_g1	110	158	200	229	184	200	224	151	279	373	349	63	129	145	92	156	161	238	214	250	175	249	183	233	272	52	95
TRINITY_DN193143_c0_g1	0	0	0	0	0	0	0	0	0	0	0	0	0	0	0	0	0	0	0	0	0	0	0	0	0	0	0
TRINITY_DN147314_c3_g1	0	0	0	0	0	0	0	0	0	0	0	0	0	0	0	0	0	0	0	0	0	0	0	0	0	0	0
TRINITY_DN133912_c7_g2	1	7	0	5	3	5	0	0	3	0	11	0	0	0	3	12	0	0	2	2	0	2	2	0	9	1	4
TRINITY_DN161091_c0_g1	6	6	2	12	5	3	5	4	13	11	3	3	5	9	8	2	0	0	2	0	1	2	9	9	9	0	2
TRINITY_DN118384_c0_g1	1	0	0	0	0	0	0	4	0	98	0	0	3	0	0	5	0	0	0	0	0	1	0	0	0	0	0
TRINITY_DN7403_c0_g1	0	0	0	0	1	0	0	0	0	3	0	0	0	2	0	1	0	0	0	0	2	0	1	0	0	0	0
TRINITY_DN145755_c1_g1	0	1	0	16	0	13	0	16	23	0	0	0	0	0	3	0	0	0	0	0	6	0	12	0	0	0	0
TRINITY_DN54242_c1_g1	0	0	0	0	0	0	0	0	0	0	0	0	0	0	0	0	0	0	0	0	0	0	0	0	0	0	0
TRINITY_DN133166_c0_g2	3	1	2	1	1	1	1	0	4	1	0	0	0	4	2	1	0	1	1	5	2	1	0	1	1	0	4
TRINITY_DN153942_c6_g4	0	0	0	0	0	0	0	0	0	0	0	0	0	0	0	0	0	0	0	0	0	0	0	0	0	0	0
TRINITY_DN155689_c3_g1	1	0	0	1	0	0	0	0	1	0	0	1	0	0	0	0	0	0	0	0	0	2	0	1	0	0	0
TRINITY_DN2428_c0_g1	0	1	0	0	0	0	0	0	0	0	0	0	0	0	0	0	0	0	0	0	0	0	0	0	0	0	0
TRINITY_DN8912_c0_g2	0	0	0	0	0	0	0	0	0	0	0	0	0	0	0	0	0	1	0	0	0	0	0	0	0	0	0
TRINITY_DN110957_c2_g1	0	0	0	0	0	0	1	1	1	0	0	0	0	0	0	0	0	0	0	0	0	0	0	0	2	0	0
TRINITY_DN138809_c4_g7	0	0	0	0	0	0	0	0	0	0	2	0	0	0	0	0	0	0	0	0	0	1	0	0	0	0	0
TRINITY_DN58005_c0_g1	0	0	0	0	0	0	0	0	0	0	0	0	0	0	0	0	0	0	0	0	0	0	0	0	0	0	0
TRINITY_DN144320_c1_g6	1	0	0	0	0	0	0	6	0	0	0	0	4	0	0	0	0	0	0	0	5	0	0	3	1	0	0
TRINITY_DN151234_c3_g3	3	0	1	0	1	7	5	3	2	5	0	0	2	3	1	2	4	2	2	3	2	1	4	6	3	1	3
TRINITY_DN245679_c0_g1	0	0	0	0	0	0	0	0	0	0	0	0	0	0	0	0	0	0	0	0	0	0	0	0	0	0	0
TRINITY_DN102278_c0_g2	0	0	1	0	0	0	0	0	0	0	0	0	0	0	0	0	0	0	0	0	0	0	0	0	0	0	1
TRINITY_DN140860_c4_g2	0	0	0	0	9	14	36	2	0	0	10	0	2	5	2	8	7	0	6	1	4	3	5.68	1	2	0	0
TRINITY_DN147061_c1_g3	0	0	0	0	0	0	0	0	0	0	0	0	0	0	0	0	0	0	4	0	0	0	0	0	0	0	0
TRINITY_DN15451_c0_g2	0	0	0	1	0	0	0	0	0	0	0	0	0	0	0	0	0	1	0	0	0	0	0	0	0	0	0
TRINITY_DN211414_c0_g1	0	0	0	0	0	0	0	0	0	0	0	0	0	0	0	0	0	0	0	0	0	0	0	0	0	0	0
TRINITY_DN158754_c2_g2	0	0	0	0	0	0	0	0	0	0	0	0	0	0	0	0	1	0	0	0	0	0	0	0	0	0	0
TRINITY_DN212847_c0_g1	0	0	0	0	0	0	1	0	2	0	0	0	0	0	0	0	0	0	0	1	0	0	0	0	0	0	0
TRINITY_DN224874_c0_g1	0	0	0	0	1	0	1	1	1	0	0	0	1	0	0	0	1	0	0	0	0	0	0	0	0	0	6
TRINITY_DN7031_c1_g1	0	2	0	3	0	0	0	0	0	0	0	0	0	0	0	0	0	0	0	0	0	0	0	0	0	0	0
TRINITY_DN89591_c0_g2	0	0	0	0	0	0	0	0	0	0	0	0	0	0	0	0	0	0	0	0	0	0	0	0	0	0	0
TRINITY_DN84791_c0_g2	0	0	0	1	0	0	0	0	0	0	0	0	0	0	0	0	0	2	1	0	0	0	1	1	0	0	0
TRINITY_DN237902_c0_g1	0	0	0	0	0	0	1	0	0	1	0	0	0	0	0	1	0	0	0	0	0	0	0	0	0	0	0
TRINITY_DN246454_c0_g1	0	0	0	0	0	0	0	0	0	0	0	0	0	0	0	0	0	0	0	0	0	0	0	0	0	0	0
TRINITY_DN170986_c0_g1	0	0	0	0	0	0	0	0	0	0	0	0	0	0	0	0	0	0	0	0	0	0	0	0	0	0	0
TRINITY_DN133079_c1_g1	0	0	0	4	0	0	0	0	0	0	0	0	0	0	0	0	0	0	0	0	0	0	0	0	0	0	0
TRINITY_DN82730_c0_g1	0	0	0	0	0	0	0	0	0	0	0	2	1	0	0	0	1	0	0	0	0	0	0	0	0	0	0
TRINITY_DN157594_c3_g2	0	0	0	0	0	0	0	0	0	0	0	0	0	0	0	0	0	0	0	0	0	0	0	0	0	0	0
TRINITY_DN150374_c0_g1	0	0	0	0	0	0	0	0	0	0	0	0	0	0	0	0	0	0	1	0	0	0	0	0	0	0	0
TRINITY_DN38612_c0_g1	0	0	0	0	0	0	0	0	0	0	0	0	0	0	0	0	0	0	0	0	0	0	1	0	0	0	0
TRINITY_DN159259_c1_g2	2	3	8	6	4	7	9	2	2	10	3	2	2	0	1	0	4	10	5	2	4	1	1	4	2	1	1
TRINITY_DN119918_c0_g2	0	0	0	0	0	0	0	0	0	0	0	0	0	0	0	0	0	0	0	0	0	0	0	0	0	0	0
TRINITY_DN157710_c2_g1	29	7	0	2	3	9	2	11	7	5	1	1	7	2	3	4	1	1	4	1	7	2	6	11	8	1	3
TRINITY_DN152386_c3_g8	50	39	65	47	46	47	88	71	215	262	267	37	15	50	39	68	30	40	106	92	45	46	35	71	179	70	74
TRINITY_DN142194_c0_g3	0	0	0	0	0	0	1	0	0	1	0	0	0	0	1	0	0	0	0	0	0	1	0	0	1	0	0
TRINITY_DN113586_c1_g2	0	0	0	0	0	1	0	0	0	0	0	0	0	0	0	0	0	0	1	0	0	0	0	0	0	0	0
TRINITY_DN63426_c0_g1	0	0	0	0	0	0	0	0	0	0	0	0	0	0	0	1	1	0	0	0	0	0	0	0	0	0	0
TRINITY_DN101843_c0_g1	0	0	0	0	1	0	1	0	0	0	0	0	0	0	0	0	0	0	0	0	0	1	0	0	0	0	0
TRINITY_DN159278_c0_g6	0	0	0	0	0	0	0	0	0	0	0	0	0	0	0	0	0	0	0	0	0	0	0	0	0	0	0
TRINITY_DN138594_c1_g3	1	0	0	0	0	1	0	1	0	0	0	0	0	0	0	0	1	0	0	0	0	0	0	0	0	0	0
TRINITY_DN56484_c0_g1	0	1	0	0	0	0	0	0	0	1	6	0	0	0	1	0	0	0	1	0	0	0	0	0	0	0	0
TRINITY_DN115219_c0_g1	0	0	0	0	0	2	0	0	0	0	0	0	2	0	0	0	0	0	0	0	0	0	0	0	0	0	0
TRINITY_DN160098_c1_g2	0	0	0	2	1	0	0	0	0	1	1	0	1	0	0	0	0	2	0	0	0	0	0	0	1	0	0
TRINITY_DN121888_c1_g1	0	0	0	0	0	3	0	0	0	0	0	0	6	0	0	0	0	3	0	0	0	0	0	0	0	0	0
TRINITY_DN201234_c0_g1	0	0	0	0	0	0	0	1	0	0	0	0	0	0	0	0	0	0	0	0	0	0	0	0	0	0	0
TRINITY_DN158452_c0_g1	0	0	0	0	0	0	0	0	0	0	0	0	0	0	0	0	0	0	0	0	0	0	0	0	0	0	0
TRINITY_DN138381_c4_g4	1	0	0	0	0	0	0	0	0	0	0	0	0	0	0	0	0	0	0	0	0	0	0	1	0	0	0
TRINITY_DN245615_c0_g1	0	0	0	0	0	0	0	0	0	0	0	0	0	0	0	0	0	0	0	0	0	0	0	0	0	0	0
TRINITY_DN134102_c0_g1	0	0	0	0	0	0	1	0	0	0	0	0	0	0	0	0	0	2	0	0	0	0	1	0	0	0	0
TRINITY_DN134004_c0_g1	0	0	0	0	2	0	0	0	0	0	0	0	0	1	0	0	0	0	0	0	0	0	0	0	1	0	0
TRINITY_DN175134_c0_g1	0	0	1	0	0	0	0	0	0	0	1	0	0	0	0	0	0	0	0	0	0	0	0	0	0	0	0
TRINITY_DN121684_c1_g1	0	0	0	0	0	0	0	0	0	0	0	0	0	0	0	0	0	0	0	0	0	0	0	0	0	0	0
TRINITY_DN140153_c3_g1	0	0	0	2	0	0	0	0	0	0	0	0	0	0	0	0	0	0	0	0	0	0	0	0	0	0	0
TRINITY_DN142395_c1_g1	13	39	7	15	6	6	3	29	6	20	9	18	4	15	7	27	9	23	16	1	6	27	9	22	28	1	7
TRINITY_DN108997_c0_g5	0	0	0	0	0	0	0	0	0	0	0	0	0	0	0	0	0	1	0	0	0	0	0	2	0	0	1
TRINITY_DN15397_c1_g1	1	0	0	0	0	0	0	0	0	0	0	0	0	0	0	0	0	0	0	0	0	0	0	0	1	0	0
TRINITY_DN18553_c0_g1	0	0	0	0	0	0	1	0	0	0	0	0	0	0	0	0	0	0	0	0	0	0	0	0	0	0	0
TRINITY_DN141172_c2_g8	0	0	0	0	0	2.56	0	0	0	1	1	0	0	0	0.92	0	0	0	0	0	0	0	0	0.72	0	0	0
TRINITY_DN61713_c0_g1	0	0	0	0	0	0	0	0	0	0	0	0	0	0	0	0	0	0	0	0	0	0	0	0	0	0	0
TRINITY_DN140000_c0_g1	80	288	74	57	57	105	109	80	190	218	400	63	61	98	44	90	158	97	81	134	133	126	82	82	701	117	72
TRINITY_DN143980_c1_g15	0	0	0	0	0	0	0	0	0	0	0	0	0	0	0	1	1	0	0	0	0	0	0	0	0	0	0
TRINITY_DN160030_c2_g7	0	0	0	0	0	0	0	0	0	0	0	0	0	0	0	0	0	0	1	0	0	0	0	0	0	0	0
TRINITY_DN240150_c0_g1	0	0	0	0	0	0	0	0	0	0	0	0	0	0	0	0	0	0	0	2	0	0	0	0	0	0	0
TRINITY_DN39870_c0_g1	0	0	0	0	0	0	0	0	0	0	0	0	0	0	0	0	0	0	0	0.5	0	0.5	0	0	0	0	1
TRINITY_DN138592_c4_g8	0	0	0	0	0	0	0	0	2	1	0	0	0	0	0	0	0	0	0	0	0	0	0	0	0	0	0
TRINITY_DN204435_c0_g1	0	0	0	0	0	0	0	0	0	0	0	0	0	0	0	0	0	0	0	0	0	0	0	0	0	0	0
TRINITY_DN159055_c5_g6	0	0	0	0	0	0	0	0	0	0	0	0	0	0	0	0	1	0	0	0	0	0	0	0	0	0	0
TRINITY_DN125689_c3_g1	0	1	1	0	0	0	0	0	1	0	1	0	0	1	0	0	0	0	1	0	0	0	0	0	0	0	1
TRINITY_DN157099_c3_g5	29	15	11	31	21	46	23	29	13	23	15	20	23	11	21	51.59	35	40	16	9	13	36	33	33	14	3	4
TRINITY_DN24231_c0_g1	0	1	0	0	0	0	0	0	0	0	0	0	0	0	0	0	0	0	0	0	0	0	0	0	0	0	0
TRINITY_DN189188_c0_g1	0	2	0	2	0	0	0	0	0	0	0	0	0	0	0	1	0	0	0	0	0	0	1	0	0	0	0
TRINITY_DN186153_c0_g1	0	0	0	0	0	0	0	0	0	0	0	0	0	0	0	0	0	0	0	0	0	0	0	0	0	0	0
TRINITY_DN123359_c0_g4	0	0	0	0	0	0	1	0	0	0	1	0	0	0	0	0	0	0	0	0	0	0	0	2	1	0	0
TRINITY_DN130583_c0_g1	0	0	5	3	3	4	4	0	0	4	1	1	1	1	0	2	0	0	3	5	3	1	1	2	1	5	0
TRINITY_DN161693_c2_g6	0	0	0	0	0	0	0	0	0	0	7	0	0	0	3	0	0	0	0	0	0	0	0	0	0	0	0
TRINITY_DN102414_c1_g3	0	0	0	0	0	0	0	2	0	0	0	0	0	0	0	0	0	1	0	0	0	0	0	0	0	0	0
TRINITY_DN223376_c0_g1	0	1	0	0	0	0	0	0	1	0	0	0	0	0	0	0	0	0	0	0	0	0	0	0	0	0	0
TRINITY_DN122886_c0_g1	0	0	0	0	0	0	0	0	0	0	0	0	0	0	0	0	0	0	0	0	0	0	0	0	0	0	0
TRINITY_DN47370_c0_g2	0	0	0	0	0	0	0	0	0	0	0	0	0	0	0	0	0	0	0	0	0	0	0	0	0	0	0
TRINITY_DN209056_c0_g1	0	0	0	0	0	0	1	0	0	0	0	0	4	3	0	0	0	0	0	0	0	0	0	0	0	0	0
TRINITY_DN4384_c0_g1	0	0	2	0	0	0	0	0	0	0	0	0	0	0	0	0	0	0	0	0	0	0	0	0	1	0	0
TRINITY_DN151444_c1_g1	10	14	3	6	4	8	15	20	18	7	4	34	5	11	1	10	8	12	4	4	11	8	12	36	5	1	10
TRINITY_DN133181_c0_g1	0	3	1	2	1	1	0	0	0	0	0	0	0	0	1	0	3	0	1	0	0	3	0	0	0	0	0
TRINITY_DN84267_c0_g1	1	0	0	0	0	0	0	0	0	1	0	1	0	0	1	1	0	0	1	0	0	2	0	0	0	0	0
TRINITY_DN153995_c0_g1	0	0	0	0	0	2	0	0	0	0	0	0	0	1	0	0	0	0	2	1	0	0	0	0	0	0	0
TRINITY_DN123128_c0_g3	0	0	0	0	0	0	0	0	0	0	0	0	0	0	0	0	0	0	0	0	0	1	0	0	3	0	0
TRINITY_DN125841_c0_g2	0	0	0	0	0	0	0	0	1	0	0	0	0	0	0	0	0	1	0	0	1	0	1	2	0	0	0
TRINITY_DN142438_c2_g1	8	1	3	4.5	0	2	4	0	5	8	45	0	0	0	0	5	0	6	0	0	0	6	1	5	1	0	0
TRINITY_DN143018_c2_g4	0	0	0	0	0	0	0	0	2	1	1	0	0	0	0	0	1	0	0	0	0	0	0	0	0	0	0
TRINITY_DN198071_c0_g1	0	0	0	0	0	0	0	0	0	0	0	0	0	0	0	0	0	0	0	0	0	0	0	0	0	0	0
TRINITY_DN131439_c0_g1	3	2	0	0	0	3	1	14	11	0	8	0	2	0	2	7	2	11	0	1	1	8	5	0	15	0	3
TRINITY_DN135984_c0_g1	0	0	0	0	0	0	0	0	0	0	0	0	1	0	0	0	0	0	0	1	0	0	0	0	0	0	0
TRINITY_DN160632_c3_g1	1	1	2	0	0	1	2	1	0	4	0	1	1	0	0	0	0	1	3	0	1	1	0	0	0	1	0
TRINITY_DN220485_c0_g1	0	0	0	0	0	0	0	0	0	0	0	0	0	0	0	0	0	0	0	0	0	0	0	0	0	0	0
TRINITY_DN156115_c2_g1	67	13	19	10	11	34	78	60	44	47	20	51	16	31	10	52	31	38	32	40	16	60	57	60	92	61	70
TRINITY_DN115118_c0_g1	0	0	0	0	0	12.02	0	0	0	0	0	0	0	0	0	0	0	0	0	0	1	0	0	0	0	0	0
TRINITY_DN155170_c3_g1	0	0	0	0	0	0	0	0	0	0	0	0	0	0	0	0	0	1	0	0	0	0	0	0	0	0	0
TRINITY_DN159692_c2_g2	0	0	6.68	12	6	0	0	2	0	11	3	0	0	1	5	0	1	0	0	0	0	0	3	0	1	0	0
TRINITY_DN109309_c1_g1	1	1	0	0	0	0	0	1	0	0	0	0	0	0	0	1	0	0	0	2	0	5	1	0	0	0	0
TRINITY_DN158741_c1_g3	0	0	0	0	0	0	0	0	21	6	1	0	0	0	1	0	0	0	1	6	0	0	0	1	0	6	2
TRINITY_DN154110_c0_g1	0	0	0	0	0	0	0	0	0	0	0	0	0	0	0	0	0	0	0	0	0	0	0	0	0	0	0
TRINITY_DN68791_c0_g1	0	0	0	0	0	0	0	0	0	0	0	0	0	0	0	0	0	0	0	1	0	0	0	0	0	0	0
TRINITY_DN32942_c0_g1	0	2	0	0	0	2.57	0	0.77	0	0	0	0	1	0	0	0	2	1	0	0	0	0.99	0	0	0	0	0
TRINITY_DN108208_c0_g1	0	0	0	0	0	0	3	0	1	2	0	0	0	0	0	0	3	0	1	1	0	0	0	0	2	2	0
TRINITY_DN79180_c0_g1	0	0	0	0	0	0	0	0	2	0	0	0	2	2	0	0	1	0	0	0	0	0	0	0	1	0	1
TRINITY_DN5872_c0_g1	1	8	1	2	0	0	1	0	0	0	0	0	0	0	0	1	0	0	0	1	1	0	0	0	0	0	1
TRINITY_DN110542_c0_g1	0	0	0	0	0	1	0	0	0	0	1	0	0	1	0	0	0	0	0	0	0	0	0	0	1	0	0
TRINITY_DN23460_c0_g1	0	0	0	0	0	0	0	0	0	0	0	0	0	5	0	0	0	0	0	0	0	0	0	0	0	0	0
TRINITY_DN128587_c0_g1	0	3	1	1	1	0	0	4	2	0	0	3	2	0	0	0	0	0	1	1	3	0	1	3	4	0	0
TRINITY_DN206572_c0_g1	0	0	0	0	0	0	0	0	0	1	0	0	0	0	0	0	0	0	0	0	0	0	0	0	0	0	0
TRINITY_DN41306_c0_g2	0	0	0	0	1	0	0	0	0	0	0	0	0	0	0	0	0	0	0	3	0	0	0	0	0	0	0
TRINITY_DN160520_c3_g1	31	28	29	23	18	66	35	43	54	22	40	18	18	47	17	28	36	34	79	42	7	43	10	35	61	9	44
TRINITY_DN112842_c1_g1	0	0	0	0	0	0	0	0	0	0	2	0	0	0	0	0	0	0	0	0	0	0	0	0	0	0	0
TRINITY_DN160255_c10_g3	0.33	0	0	0	0	0	0	0.67	2	0	0	0	0	0	0	0	0.5	1	0.33	0	0	0	1.5	0	0	0	0
TRINITY_DN202481_c0_g1	0	0	0	0	0	0	1	0	0	0	0	0	0	0	0	0	0	0	0	0	0	0	0	0	0	0	0
TRINITY_DN155352_c1_g4	1	6	3	10	2	3	2	3	11	4	4	0	12	3	3	6	9	13	3	4	5	7	2	4	4	0	1
TRINITY_DN223187_c0_g1	0	0	0	0	0	0	1	0	0	0	0	0	0	0	0	0	0	0	1	0	0	0	0	0	0	0	0
TRINITY_DN124321_c0_g1	0	0	0	0	0	0	0	0	7	0	0	0	10	0	0	0	0	0	0	0	0	0	0	0	0	0	0
TRINITY_DN156947_c1_g1	8	8	0	3	3	2	6	3	10	19	23	5.5	0	1	3	5	7	1	9	2	6	3	3.5	9	8	3	10
TRINITY_DN229770_c0_g1	0	0	0	0	1	0	0	0	0	0	0	1	0	0	0	0	0	0	0	0	0	0	0	0	0	0	0
TRINITY_DN107961_c0_g1	2	0	0	0	0	0	0	0	0	0	2	0	0	0	0	0	0	0	0	0	0	0	0	0	0	0	0
TRINITY_DN235334_c0_g1	0	0	0	0	0	0	0	0	0	0	0	0	0	0	0	0	0	0	0	0	0	0	0	0	0	0	0
TRINITY_DN89632_c0_g1	0	0	0	0	0	0	0	0	0	0	0	0	0	0	0	0	0	0	0	0	0	0	0	0	0	0	0
TRINITY_DN191418_c0_g1	0	0	0	0	0	0	0	0	0	0	0	0	0	0	0	0	0	0	0	0	0	0	0	0	0	0	0
TRINITY_DN161313_c6_g1	0	0	0	0	0	0	0	0	0	0	0	0	0	0	0	0	0	0	0	0	0	0	0	0	0	0	0
TRINITY_DN218742_c0_g1	0	0	0	0	0	0	0	0	0	0	0	0	0	0	0	0	0	0	0	0	0	0	0	0	0	0	0
TRINITY_DN141128_c1_g2	41	42	13	27	50	74.57	51	48	46	33	46	11	16	44	3	32	49	47	19	7	32	37	31	22	26	1	1
TRINITY_DN246727_c0_g1	0	0	0	0	1	0	0	0	0	0	0	0	0	0	0	0	0	0	0	0	0	0	0	0	0	0	0
TRINITY_DN246682_c0_g1	0	0	0	0	0	0	0	0	0	0	0	0	0	0	0	0	0	0	0	0	0	0	1	0	0	0	0
TRINITY_DN156356_c1_g6	0	0	3	0	0	0	6	0	0	2	0	0	0	4	1	0	5	0	0	0	0	0	2	0	0	0	0
TRINITY_DN145055_c4_g2	1	0	3	2	0	1	4	3	3	3	5	0	1	1	1	1	0	7	1	2	1	2	3	1	1	0	0
TRINITY_DN138259_c0_g3	0	0	0	0	0	0	0	0	0	0	0	0	0	0	0	0	0	1	0	0	0	0	0	0	0	0	0
TRINITY_DN144963_c2_g1	98	10	18	14	11	63	15	33	34	81	93	23	2	12	16	24	4	27.66	21	61	15	37	9	30	41.34	18	10
TRINITY_DN101276_c0_g1	0	5	1	2	0	4	3	3	5	10	11	1	0	0	0	5	4	9	3	2	2	7	0	1	5	0	2
TRINITY_DN241381_c0_g1	0	0	0	0	0	1	0	0	0	0	0	0	0	0	0	0	0	0	0	0	0	1	0	0	0	0	0
TRINITY_DN157571_c7_g6	0	1	0	3	0	0	0	0	2	3	0	0	0	1	0	1	0	0	2	0	3	0	1	1	0	0	0
TRINITY_DN55432_c0_g1	1	1	0	2	2	0	1	1	8	3	8	0	2	4	0	5	0	2	2	0	2	4	1	2	5	3	1
TRINITY_DN210249_c0_g1	0	0	0	0	0	0	0	0	0	0	0	0	0	0	0	0	0	0	0	0	0	0	0	2	0	0	0
TRINITY_DN157831_c2_g1	12	17	11	14	11	42	29	38	23	25	10	12	19	10	2	35	23	21	22	12	10	26	13	18	28	1	1
TRINITY_DN141000_c3_g6	0	0	0	0	1	1	1	4	2	0	0	0	0	2	2	0	0	0	0	0	0	11	5	0	3	0	0
TRINITY_DN133415_c0_g1	0	0	0	0	0	0	1	0	0	0	0	0	0	0	0	0	0	1	0	0	0	0	0	0	0	0	0
TRINITY_DN95071_c0_g2	0	0	0	0	0	0	0	0	0	0	1	0	0	0	0	0	0	0	0	0	0	0	0	0	0	0	0
TRINITY_DN186242_c0_g1	0	0	0	0	0	0	0	0	0	0	0	0	0	0	0	0	0	0	0	0	0	0	0	0	0	0	0
TRINITY_DN165388_c0_g1	0	0	0	0	0	0	0	0	0	0	2	0	0	0	0	0	0	0	0	0	0	0	0	0	0	0	0
TRINITY_DN69406_c0_g1	0	0	0	0	0	0	0	0	0	0	0	0	0	0	0	0	0	0	0	0	0	0	0	0	0	0	0
TRINITY_DN143310_c2_g2	0	0	0	0	0	0	89	0	0	0	356	1	0	3	0	1	0	0	0	0	0	0	0	0	0	0	0
TRINITY_DN31644_c0_g1	0	0	0	0	0	0	0	0	0	0	0	0	0	0	0	0	0	0	0	0	0	0	0	0	0.5	0	0
TRINITY_DN18711_c0_g1	0	2	0	0	2	1	3	0	3	0	0	1	0	1	4	0	2	2	2	0	0	1	0	2	0	0	1
TRINITY_DN235655_c0_g1	0	0	0	0	0	0	1	0	0	0	0	0	0	0	0	0	0	0	0	0	0	0	0	0	0	0	0
TRINITY_DN157675_c2_g1	1	0	0	0	0	0	0	0	0	0	0	0	0	0	0	0	0	0	0	0	0	0	0	0	0	0	0
TRINITY_DN154671_c3_g4	0	3	0	0	0	0	1	0	89	13	1	0	0	0	0	1	1	3	0	0	1	2	0	1	0	0	0
TRINITY_DN39602_c0_g1	0	0	0	0	0	0	0	0	0	0	0	0	0	0	0	0	0	0	2	0	0	0	1	0	0	0	0
TRINITY_DN155804_c5_g8	0	0	0	3	0	0	0	0	0	0	5	0	0	0	0	0	1	0	0	1	0	0	0	0	0	0	0
TRINITY_DN153959_c3_g1	0	0	0	1	0	0	0	0	1	0	0	0	0	2	1	2	0	2	0	0	0	0	0	2	1	0	0
TRINITY_DN226462_c0_g1	0	0	0	0	0	0	0	0	0	0	0	0	0	0	0	0	0	1	0	0	0	1	0	1	0	0	0
TRINITY_DN174336_c0_g1	0	0	0	0	0	0	0	0	0	0	1	0	0	0	2	0	0	0	0	0	0	0	0	0	0	0	0
TRINITY_DN104099_c0_g3	1	0	0	0	0	0	0	0	0	0	0	0	0	0	0	0	0	0	0	0	0	0	0	0	2	0	0
TRINITY_DN142247_c2_g6	0	0	0	0	0	0	0	0	0	0	0.5	0	0	0	0	1	0	0	0	0	0	0	0	0	0	0	0
TRINITY_DN84309_c0_g1	0	0	0	0	0	0	0	0	0	0	0	0	0	0	0	0	0	0	0	0	0	0	0	2	0	0	0
TRINITY_DN149028_c1_g2	0	0	1	0	0	1	0	0	0	0	0	0	0	2	0	0	0	0	0	0	0	0	0	0	0	0	0
TRINITY_DN135920_c2_g2	0	0	0	0	0	0	0	0	0	0	0	0	0	0	0	0	0	0	0	0	0	0	0	0	0	0	0
TRINITY_DN160610_c2_g6	0	0	0	1	0	0	0	0	0	0	0	0	0	0	0	0	0	0	0	2.18	0	0	0	0	0	0	0
TRINITY_DN107205_c0_g1	0	0	0	1	0	0	0	0	0	0	0	0	0	0	0	1	0	0	0	0	0	0	0	0	0	0	0
TRINITY_DN72876_c0_g1	0	0	0	0	0	1	0	0	0	0	0	0	0	0	0	0	0	0	0	0	0	0	0	0	0	0	0
TRINITY_DN21_c0_g1	0	0	0	0	0	0	0	0	0	0	0	0	0	0	0	0	0	0	0	0	0	0	0	0	0	0	0
TRINITY_DN137423_c0_g2	0	0	0	0	0	0	0	0	0	1	0	0	0	0	0	0	0	1	0	0	0	0	0	0	0	0	0
TRINITY_DN77477_c0_g1	0	0	0	0	0	0	0	1	0	0	0	0	0	0	0	0	3	0	0	0	0	0	0	0	0	0	0
TRINITY_DN214644_c0_g1	0	0	0	0	0	0	0	0	0	0	0	0	0	0	0	0	0	2	0	1	0	0	0	0	0	0	0
TRINITY_DN158756_c0_g1	0	0	0	1	0	0	0	0	0	0	0	0	0	0	0	0	0	0	0	0	0	0	0	0	0	0	0
TRINITY_DN69992_c0_g1	0	0	0	0	0	0	0	0	0	0.49	0	0	0	0	0	0	0	0	0	0	0	0	0	0	0	0	0
TRINITY_DN106974_c0_g2	0	0	0	0	0	0	0	0	0	0	1	0	0	0	0	0	0	0	0	0	0	0	0	0	0	0	0
TRINITY_DN31580_c0_g1	0	0	0	0	0	0	1	0	0	0	0	0	0	0	0	0	0	0	0	1	0	0	0	0	0	0	0
TRINITY_DN43915_c0_g1	0	1	0	0	0	0	0	0	0	0	0	0	0	0	0	0	0	0	0	0	0	1	0	0	0	0	0
TRINITY_DN157565_c4_g1	0	0	0	0	0	0	0	0	0	0	0	0	0	0	0	0	0	0	0	0	0	0	0	0	0	0	0
TRINITY_DN141700_c8_g8	0	0	0	0	0	0	0	0	0	0	0	0	0	0	0	0	1	0	0	0	0	0	0	0	0	0	0
TRINITY_DN121184_c0_g1	0	0	0	0	0	0	0	0	0	0	0	0	4	0	0	0	0	0	0	0	0	0	0	0	0	0	0
TRINITY_DN79010_c0_g1	0	0	0	0	0	0	0	0	0	0	0	0	1	0	0	0	0	0	0	0	0	0	0	0	0	0	0
TRINITY_DN194145_c0_g1	0	0	0	0	0	0	0	0	0	0	0	0	0	0	0	0	0	0	0	0	0	0	0	0	0	0	0
TRINITY_DN161647_c4_g7	0	0	3	0	1	0	0	0	1	1	1	0	0	0	0	0	1	1	0	0	0	0	1	2	1	0	0
TRINITY_DN148983_c2_g1	0	0	0	0	0	0	0	0	0	0	0	0	0	0	0	0	0	0	0	0	0	0	0	0	0	0	0
TRINITY_DN157106_c7_g7	1	2	1	2	0	9	4	1	0	2	0	1	5	3	0	4	0	5	1	3	0	13	6	6	2	0	0
TRINITY_DN153758_c3_g4	1	4	1	0	2	1	1	0	1	2	0	0	0	0	3	0	2	2	0	0	3	3	5	0	2	0	0
TRINITY_DN162159_c1_g2	0	0	0	0	2	0	0	0	1	0	2	0	0	2	0	0	0	0	0	0	0	0	0	0	0	0	0
TRINITY_DN23888_c0_g1	1	0	0	0	0	0	0	0	0	0	0	0	0	0	0	0	2	0	0	0	0	0	0	0	0	0	0
TRINITY_DN153048_c0_g2	0	0	0	0	0	0	0	0	0	0	0	0	0	0	0	0	0	0	0	0	0	0	0	0	0	0	0
TRINITY_DN213707_c0_g1	0	0	0	0	0	0	0	0	1	0	0	0	0	0	0	0	0	0	0	0	0	0	0	1	0	0	0
TRINITY_DN138006_c0_g3	0	0	0	0	0	0	0	0	0	0	0	0	0	0	0	0	0	0	0	0	0	3	2	0	0	0	5
TRINITY_DN238027_c0_g1	0	0	0	0	0	0	0	0	0	0	0	0	5	0	0	0	0	0	0	0	0	0	0	0	0	0	0
TRINITY_DN220262_c0_g1	0	1	0	0	0	0	0	0	0	0	0	0	0	0	0	0	0	0	0	0	0	0	0	0	0	0	0
TRINITY_DN199264_c0_g1	0	0	0	0	0	0	0	0	0	0	0	0	0	0	0	0	0	0	0	0	0	0	0	0	0	0	0
TRINITY_DN199112_c0_g1	0	0	0	0	0	0	0	0	0	0	0	0	0	0	0	0	0	0	0	0	0	0	0	0	0	0	0
TRINITY_DN180569_c0_g1	0	0	0	1	0	0	0	0	0	0	0	0	0	1	0	0	0	1	0	0	0	0	0	0	0	0	0
TRINITY_DN141886_c4_g7	0	0	0	5	4	3	9	5	0	9	0	6	7	5	12	11	3	7	15	3	0	6	0	16	6	2	6
TRINITY_DN160361_c6_g1	0	0	0	0.87	0	0	0	1	0	0	0	0	1	0	1	0.72	1	0	0	0.5	3	0	2	0	0	2	0
TRINITY_DN136678_c0_g2	0	0	0	0	0	0	0	0	0	0	0	0	0	0	0	0	0	0	0	0	0	0	0	0	0	0	0
TRINITY_DN94614_c0_g1	0	0	0	0	0	0	0	0	0	0	0	0	2	1	0	2	0	2	0	0	0	0	0	0	0	0	0
TRINITY_DN137242_c0_g1	0	0	0	0	0	0	0	0	0	0	0	0	0	0	1	0	0	0	0	0	0	0	0	0	0	0	0
TRINITY_DN151687_c1_g1	0	0	0	0	0	0	0	0	0	0	0	0	0	0	0	0	0	0	0	0	0	0	0	0	0	0	0
TRINITY_DN186803_c0_g1	0	0	0	0	0	0	0	0	0	0	0	0	0	0	0	0	0	0	0	0	0	0	0	0	0	0	0
TRINITY_DN140161_c0_g2	0	0	0	0	0	0	0	0	0	0	0	0	4	0	0	0	0	0	0	0	0	0	2	0	0	0	0
TRINITY_DN146629_c1_g1	0	0	0	0	0	1	1	0	0	0	0	0	0	0	1	1	1	0	0	1	0	0	0	0	0	0	0
TRINITY_DN144469_c0_g1	0	0	0	0	0	1	0	0	0	1	0	0	0	0	1	0	0	0	0	0	0	0	0	0	0	0	0
TRINITY_DN7212_c0_g1	0	1	0	0	0	0	0	0	2	0	0	0	0	2	0	2	0	1	0	0	0	0	0	0	0	0	0
TRINITY_DN17335_c0_g1	0	0	0	0	0	0	0	0	3	0	0	0	0	0	0	0	0	0	0	0	0	0	0	0	3	0	1
TRINITY_DN16505_c0_g1	0	0	0	0	0	0	0	0	0	0	0	0	0	0	1	0	0	0	0	0	0	0	0	0	0	0	0
TRINITY_DN218288_c0_g1	1	0	0	0	0	0	1	0	0	0	1	0	0	0	0	1	0	0	0	0	0	0	0	0	2	0	0
TRINITY_DN134170_c5_g2	0	0	0	0	0	2	0	0	1	0	0	2	0	0	0	0	0	1	0	0	0	0	0	0	0	1	0
TRINITY_DN182303_c0_g1	0	0	1	0	0	0	0	0	0	0	0	0	0	0	0	0	0	0	0	0	0	0	0	0	0	0	0
TRINITY_DN147276_c3_g2	0	0	0	0	0	0	0	1	0	0	0	0	0	0	0	0	0	0	1	0	0	0	0	1	0	0	0
TRINITY_DN154927_c4_g1	0	0	0	1	0	0	0	0	0	0	0	0	0	0	0	0	0	0	1	0	0	0	0	0	0	0	0
TRINITY_DN88663_c0_g1	0	0	0	0	0	0	0	0	0	0	0	0	0	0	0	0	0	0	0	0	0	0	0	0	0	0	0
TRINITY_DN75574_c0_g2	0	0	0	0	0	0	0	0	0	0	0	0	1	0	1	0	0	0	0	0	0	0	1	0	0	0	0
TRINITY_DN142141_c0_g1	20	33	9	13	13	29	32	21	22	5	42	2	20	10	5	34	5	19	21	18	8	38	4	25	38	5	19
TRINITY_DN113076_c1_g2	0	0	0	0	0	0	0	0	0	0	0	0	0	0	0	0	0	0	0	0	0	0	0	79	0	0	0
TRINITY_DN151562_c0_g1	0	0	0	0	0	0	0	0	0	0	0	0	0	0	0	0	0	0	0	0	0	0	0	0	0	0	0
TRINITY_DN134953_c4_g1	0	0	1	3.33	0	2	0	0	0	4	0	1	0	0	0	2	0	4	1	0	0	4	0	0	2	0	0
TRINITY_DN243994_c0_g1	0	0	0	0	0	0	0	0	0	0	0	0	1	0	0	0	0	0	0	0	0	0	1	0	0	0	0
TRINITY_DN22219_c0_g1	0	0	0	0	0	0	0	0	0	0	0	0	0	0	0	0	1	0	1	0	0	0	0	0	0	0	0
TRINITY_DN141214_c0_g1	0	0	0	0	0	0	0	0	0	0	0	0	0	0	0	0	0	0	0	0	0	0	0	0	1	0	0
TRINITY_DN145716_c2_g1	0	0	0	0	0	0	1	0	0	0	0	0	0	0	0	0	0	0	0	0	0	0	0	0	0	0	0
TRINITY_DN148545_c0_g2	0	0	0	2	0	0	0	0	0	6	0	0	3	2	1	8	0	0	0	0	0	0	0	0	0	0	0
TRINITY_DN122836_c0_g1	0	0	0	0	0	0	0	0	1	0	0	0	0	0	0	0	0	0	0	1	0	0	0	0	1	1	1
TRINITY_DN189776_c0_g1	0	0	0	0	0	0	0	1	2	0	1	0	0	0	0	0	0	0	0	0	0	0	0	0	0	0	0
TRINITY_DN160143_c0_g1	0	1	0	0	0	0	0	0	0	2.55	0	0	0	0	0	0	0	0	0	0	0	0	0	0	0	0	0
TRINITY_DN68619_c0_g1	0	0	0	0	0	0	0	0	0	0	0	0	0	0	1	0	0	0	0	0	0	0	0	0	0	0	0
TRINITY_DN174339_c0_g1	0	0	0	0	0	0	0	0	0	0	0	0	0	0	0	0	0	0	0	0	0	0	0	0	1	0	0
TRINITY_DN99219_c0_g1	0	0	0	0	0	0	0	0	0	0	1	0	0	0	0	0	0	0	0	0	0	0	0	0	0	0	0
TRINITY_DN142341_c1_g2	0	0	0	0	0	0	0	0	0	0	0	0	0	0	0	0	0	0	0	0	0	0	0	0	0	0	0
TRINITY_DN133674_c1_g2	0	0	0	0	0	0	0	0	0	0	0	0	0	0	0	2	1	0	0	0	0	0	0	0	1	0	0
TRINITY_DN157625_c4_g1	0	0	0	0	0	0	0	0	1	0	0	0	0	0	1	0	0	0	1	0	0	0	0	1	0	0	1
TRINITY_DN147996_c2_g2	0	0	4	5	8	4	0	0	11	1	5	2	0	7	0	1	0	0	2	0	1	0	0	1	2	3	1
TRINITY_DN137533_c1_g2	0	0	0	0	0	0	0	0	0	0	0	0	0	0	0	0	0	0	0	0	0	0	0	0	0	0	0
TRINITY_DN162262_c0_g1	0	0	0	0	0	0	1	0	0	0	0	0	0	0	0	0	0	0	0	1	0	0	0	0	0	0	0
TRINITY_DN95531_c0_g1	0	0	0	0	0	0	0	0	0	0	0	0	1	0	0	0	0	0	0	0	0	0	0	0	0	0	0
TRINITY_DN161836_c2_g3	0	0	0	0	0	0	0	1	1	0	0	0	1	0	0	0	0	0	0	0	0	0	0	0	0	0	0
TRINITY_DN149038_c1_g1	11	3	7	3	3	10	26	13	23	11	12	9	3	12	1	21	3	7	6	7	3	7	12	2	45	7	33
TRINITY_DN147779_c1_g3	0	0	0	0	0	0	0	0	0	0	0	0	0	0	0	0	0	0	0	0	0	0	0	0	0	6	0
TRINITY_DN153427_c0_g2	0	0	0	0	0	0	0	0	0	0	0	0	0	0	0	0	0	0	0	0	0	0	0	0	0	0	0
TRINITY_DN7732_c0_g1	0	0	0	0	0	0	0	0	4	0	0	0	0	0	2	0	0	0	0	3	0	0	0	0	0	0	0
TRINITY_DN119409_c0_g3	0	0	0	0	0	0	0	0	0	0	0	0	0	0	0	0	0	0	0	0	0	0	0	0	0	0	0
TRINITY_DN118350_c0_g2	0	0	0	0	0	0	0	0	0	0	0	0	5	0	0	0	0	0	0	14	0	0	0	0	0	0	0
TRINITY_DN133849_c0_g2	0	0	0	0	0	0	0	0	0	0	0	0	0	0	0	0	0	0	0	0	0	0	0	0	0	0	2
TRINITY_DN183399_c0_g1	0	4	0	0	0	2	0	0	0	0	0	0	0	0	0	0	0	0	0	0	0	0	0	0	0	0	0
TRINITY_DN165186_c0_g1	0	0	0	0	0	0	0	0	0	1	0	0	0	0	0	0	0	0	0	0	0	0	0	0	0	0	0
TRINITY_DN139234_c3_g2	0	0	0	0	0	0	0	0	0	0	0	0	0	0	0	0	0	0	0	0	0	0	0	0	0	0	0
TRINITY_DN113700_c0_g1	0	0	1	0	1	0	0	0	1	0	0	0	1	0	0	2	0	0	1	1	0	0	0	0	0	0	0
TRINITY_DN104651_c0_g2	0	0	0	0	0	0	0	0	0	0	0	0	0	0	0	0	0	0	0	0	0	0	0	0	0	0	0
TRINITY_DN160227_c4_g2	0	0	0	3	0	0	0	0	0	0	0	0	0	0	0	0	0	0	0	0	0	2	0	0	2	0	0
TRINITY_DN140409_c0_g1	2	0	0	0	4	5	18	7	15	1	3	5	4	0	1	5	6	9	1	2	1	5	4	3	6	1	1
TRINITY_DN228792_c0_g1	0	0	0	0	0	1	0	0	0	0	0	0	0	0	0	0	0	0	1	0	0	0	0	0	0	0	0
TRINITY_DN210188_c0_g1	0	0	0	0	0	0	0	0	0	0	0	0	0	0	0	0	0	0	0	0	0	0	0	0	0	0	0
TRINITY_DN6759_c0_g2	0	0	0	0	0	0	0	3	0	0	0	0	0	0	0	0	0	0	0	0	0	0	0	0	0	0	0
TRINITY_DN155046_c1_g3	0	0	4	3	0	0	0	0	0	2	3	2	0	1	0	0	1	1	6	0	1	4	1	0	0	0	0
TRINITY_DN59077_c0_g1	0	0	0	0	0	0	0	0	0	0	0	0	0	0	0	0	0	0	0	0	0	0	0	0	0	0	0
TRINITY_DN67225_c0_g1	0	0	0	0	0	0	0	0	0	0	0	0	0	0	0	0	0	0	0	1	0	0	0	0	0	1	0
TRINITY_DN7374_c0_g1	0	0	0	0	0	0	0	0.5	1	0	0	0	0	1	0	0	0	0	0	0	0	0.5	1	0	0	0	0
TRINITY_DN151840_c3_g1	0	0	0	0	0	0	0	0	0	0	0	0	0	0	0	0	0	0	0	0	0	0	0	0	0	0	0
TRINITY_DN162110_c14_g2	1	0	2	1	1.25	0	0	0	1.99	7.97	3	1	1	3.9	0	0	3.98	0	1	2	0	0.99	0.99	3.09	3.09	0	0
TRINITY_DN140355_c2_g1	3	8	0	0	1	1	4	5	6	0	2	3	1	0	3	1	3	6	0	0	3	6	0	0	6	1	2
TRINITY_DN158975_c0_g1	0	0	0	0	0	0	0	0	0	0	0	0	0	0	0	0	0	0	0	0	0	0	0	0	0	0	0
TRINITY_DN142428_c0_g1	0	0	1	0	0	0	1	1	0	0	0	0	0	0	0	1	0	0	0	1	0	0	1	0	0	0	1
TRINITY_DN127730_c1_g2	0	0	0	0	0	0	0	0	3	8	12	0	0	0	0	0	0	0	0	0	0	0	0	0	0	0	0
TRINITY_DN152660_c2_g2	18	1	12	3	4	11	46	30	44	18	27	28	6	29	3	23	20	23	43	29	7	32	29	30	65	10	82
TRINITY_DN152056_c3_g1	5	0	3	0	0	0	1	5	0	4	0	0	1	0	1	0	2	5	0	0	0	1	5	4	4	0	0
TRINITY_DN200837_c0_g1	0	0	0	0	0	4	0	0	0	0	0	0	0	0	0	0	0	0	0	0	0	0	0	0	0	0	0
TRINITY_DN244902_c0_g1	0	0	0	1	0	0	0	0	0	0	0	0	0	0	0	0	0	0	0	0	0	0	0	0	0	0	0
TRINITY_DN157052_c0_g2	0	1.01	0	0	0	0	0	2	1	0	0	0	0	0	0	0	0	0	1	0	0	0	0	1	0	0	0
TRINITY_DN248194_c0_g1	0	0	0	0	0	0	0	0	0	0	0	0	0	0	0	0	0	0	0	0	0	0	0	0	0	0	0
TRINITY_DN20414_c0_g1	0	0	0	0	0	0	0	0	1	0	0	0	0	0	0	0	0	0	0	0	0	1	2	0	0	0	0
TRINITY_DN54373_c0_g1	2	0	0	1	2	0	0	0	0	2	2	0	0	0	0	0	0	0	0	0	1	0	0	0	0	0	1
TRINITY_DN19447_c0_g1	0	1	0	0	0	0	0	0	0	0	0	0	0	0	0	0	0	1	0	0	0	0	0	0	0	0	0
TRINITY_DN63993_c0_g2	0	0	0	0	1	0	0	0	0	0	0	0	0	0	0	1	0	0	0	0	0	0	0	0	0	0	0
TRINITY_DN73698_c0_g1	0	0	0	0	0	0	0	0	0	0	0	0	0	0	0	0	0	0	0	0	0	0	0	0	0	0	0
TRINITY_DN148187_c0_g1	0	0	0	0	0	0	0	0	0	0	0	0	0	0	0	0	0	0	0	0	0	0	0	0	0	0	0
TRINITY_DN114334_c0_g1	1	0	0	0	0	0	0	0	0	0	0	0	0	0	0	0	0	0	0	0	0	1	0	0	0	0	0
TRINITY_DN140847_c1_g2	10	2	2	6	2	2	10	5	12	4	2	4	7	7	4	4	4	5	1	2	2	4	5	11	4	2	3
TRINITY_DN62246_c0_g2	0	0	0	0	0	0	1	0	0	0	0	0	0	0	0	0	0	0	0	0	1	0	0	0	0	0	0
TRINITY_DN108850_c1_g1	6	0	6	0	0	0	0	0	0	11	0	0	0	0	5	0	2	0	0	7	3	0	0	0	3	0	0
TRINITY_DN4495_c0_g1	0	0	0	0	0	0	0	0	0	0	0	1	1	0	0	0	0	0	0	0	0	0	0	1	0	0	0
TRINITY_DN2293_c0_g1	0	0	0	0	0	0	0	0	0	0	0	0	0	0	0	0	0	0	0	0	0	0	0	0	0	0	0
TRINITY_DN143622_c1_g4	0	1	0	0	0	0	0	0	0	0	0	2	0	0	0	0	1	0	0	0	0	0	1	0	0	0	0
TRINITY_DN132272_c1_g1	3	1	0	0	0	0	1	1	2	0	0	0	0	0	0	5	0	1	0	1	0	1	0	0	1	0	0
TRINITY_DN31666_c1_g1	0	0	0	0	0	0	1	0	0	0	0	0	0	0	0	0	0	0	0	0	0	0	0	0	0	0	0
TRINITY_DN145786_c0_g1	0	0	0	0	0	0	0	0	0	0	0	0	0	0	0	0	0	0	0	0	0	0	0	0	0	0	0
TRINITY_DN143742_c8_g2	0	0	0	0	0	1	1	0	0	0	0	0	0	0	0	0	0	0	0	0	0	0	0	0	0	0	0
TRINITY_DN140143_c2_g3	0	0	0	0	0	0	0	0	0	0	0	0	0	0	0	0	0	0	0	0	0	0	0	1	0	0	0
TRINITY_DN156614_c1_g1	0	0	0	0	1	0	0	0	0	5	0	0	0	0	0	0	0	0	0	0	0	0	0	1	0	0	0
TRINITY_DN97948_c0_g1	0	0	0	0	0	0	0	0	0	0	4	0	0	0	0	0	0	0	0	0	0	0	0	0	2	0	0
TRINITY_DN73609_c0_g1	0	5	0	0	0	0	0	0	0	0	0	0	0	0	0	0	0	0	0	0	0	0	0	0	0	0	0
TRINITY_DN208340_c0_g1	0	0	0	0	0	0	0	0	0	0	0	0	0	0	0	0	0	0	0	0	0	0	0	0	0	0	0
TRINITY_DN48599_c0_g1	0	0	0	0	0	0	0	0	0	0	0	0	0	0	0	0	0	0	0	0	0	0	0	0	0	0	0
TRINITY_DN123715_c0_g1	2	0	0	0	0	1	0	3	3	0	0	2	0	1	0	2	0	0	3	0	0	0	4	2	1	0	1
TRINITY_DN152955_c1_g1	0	28	42	57	32	23	58	29	3	61	31	29	26	23	13	43	92	19	1	2	3	57	12	22	13	0	5
TRINITY_DN217811_c0_g1	0	0	0	0	0	0	0	0	0	0	0	0	0	0	0	0	0	0	0	0	0	0	0	0	0	0	0
TRINITY_DN148625_c1_g1	0	0	0	1	0	0	0	0	0	0	0	0	0	0	0	0	0	0	2	0	0	0	0	0	0	0	0
TRINITY_DN128657_c0_g1	4	8	1	0	14	1	4	3	0	1	1	4	0	0	5	0	1	15	0	2	2	3	3	11	2	0	0
TRINITY_DN220821_c0_g1	0	0	0	0	0	0	1	0	0	0	0	0	0	0	0	0	0	0	0	0	0	0	0	0	0	0	0
TRINITY_DN181896_c0_g1	0	0	0	0	0	0	0	0	0	0	0	0	0	0	0	0	0	0	0	0	0	0	0	0	0	0	0
TRINITY_DN146990_c4_g2	0	0	0	0	0	0	0	0	0	0	0	0	0	0	1	0	0	0	0	0	0	0	0	0	0	0	0
TRINITY_DN162335_c0_g1	0	0	0	0	0	0	1	0	0	0	0	0	0	0	0	0	0	0	0	0	0	0	0	0	0	0	0
TRINITY_DN131891_c0_g2	0	0	1	0	0	0	1	0	0	0	0	0	0	0	0	0	0	1	1	1	0	0	0	0	1	0	0
TRINITY_DN170081_c0_g1	0	0	0	0	0	0	1	0	0	0	0	0	0	0	1	1	0	0	0	0	0	0	0	0	1	0	0
TRINITY_DN54988_c0_g2	0	0	0	0	0	0	0	0	0	0	0	0	0	0	0	0	0	0	0	0	0	0	0	0	0	0	0
TRINITY_DN152641_c1_g4	13	7	2	3	1	49	3	16	5	9	20	0	0	0	22	2	0	1	12	0	7	0	0	2	2	8	0
TRINITY_DN136227_c3_g3	0	0	0	0	0	0	0	1	0	0	0	0	0	0	0	0	0	0	0	0	0	0	0	0	0	0	0
TRINITY_DN200890_c0_g1	0	0	0	1	0	0	0	0	0	0	0	0	0	0	0	0	0	0	0	0	0	0	0	0	0	0	0
TRINITY_DN176364_c0_g1	0	0	0	0	0	0	0	0	0	0	0	0	0	0	0	0	0	0	0	0	0	0	0	0	0	0	0
TRINITY_DN215310_c0_g1	0	0	0	0	0	0	0	0	0	0	0	0	0	0	0	0	0	0	0	0	0	0	0	0	0	0	0
TRINITY_DN147375_c1_g1	29	15	22	20	3	15	12	31	14	3	0	3	15	4	11	27	6	24	8	0	2	2	16	23	24	1	1
TRINITY_DN213386_c0_g1	0	0	0	0	0	0	0	0	0	0	0	0	0	1	0	0	0	0	0	0	0	0	0	0	0	0	0
TRINITY_DN146483_c1_g6	0	0	1	0	0	0	0	0	0	0	0	0	0	0	0	0	0	0	0	0	0	0	0	0	0	0	0
TRINITY_DN143945_c1_g1	5	7	2	9	1	4	4	9	3	1	1	0	3	4	2	2	1	4	1	2	1	0	1	1	2	0	3
TRINITY_DN80788_c0_g1	1	0	0	0	0	0	0	1	0	0	1	0	0	0	0	1	1	0	0	0	0	0	1	1	0	0	0
TRINITY_DN35499_c0_g2	0	0	0.5	0.5	0	0	0	0	1	0	0	0	1	0	0	0	1	0	1	0	0	0	0	0	0	0	0
TRINITY_DN1593_c1_g1	0	0	0	0	0	0	0	0	0	0	0	0	0	1	0	0	0	0	0	0	0	0	0	0	0	0	0
TRINITY_DN93748_c0_g1	0	0	0	0	0	0	0	0	2	0	0	0	0	1	0	0	0	0	0	0	0	0	0	0	0	0	1
TRINITY_DN25669_c0_g1	1	0	0	0	0	0	0	0	0	0	0	0	0	0	0	0	0	0	0	0	0	0	0	0	0	0	0
TRINITY_DN166927_c0_g2	0	0	0	0	0	1	1	0	0	0	0	0	0	0	0	0	0	0	0	0	0	0	0	0	0	0	0
TRINITY_DN146004_c0_g3	0	0	0	0	0	0	0	0	0	0	0	0	0	0	0	0	0	0	0	0	0	0	0	0	0	0	0
TRINITY_DN110568_c0_g2	0	0	0	1	0	0	0	24	0	1	0	0	0	0	0	0	0	0	0	0	0	1	0	7	0	0	1
TRINITY_DN146609_c1_g4	0	0	0	0	0	0	0	0	0	0	1	0	0	0	0	0	0	0	0	0	0	0	0	0	0	0	0
TRINITY_DN157157_c2_g2	0	1	0	0	0	0	5	0	3	0	0	0	0	0	0	2	0	0	0	2	0	0	5	0	0	0	0
TRINITY_DN83651_c0_g1	0	1	0	1	1	1	0	1	2	0	0	0	0	1	0	0	0	1	0	0	0	0	0	0	0	0	0
TRINITY_DN37500_c0_g1	0	0	0	0	0	0	0	0	0	0	0	0	0	0	0	0	0	0	0	0	0	0	0	0	0	0	0
TRINITY_DN140361_c0_g1	0	32	2	7	0	0	0	0	0	0	9	0	0	0	3	9	1	0	0	0	0	0	0	0	14	0	3
TRINITY_DN177250_c0_g1	0	0	0	0	0	0	0	0	0	0	0	0	0	0	0	0	0	0	0	0	0	0	0	0	0	0	0
TRINITY_DN131010_c0_g1	0	0	0	0	2	0	0	0	0	0	0	0	0	0	0	0	0	3	0	0	0	0	0	0	15	0	0
TRINITY_DN123227_c0_g1	0	0	0	0	0	0	0	0	0	0	0	0	0	0	0	0	0	0	0	0	0	0	0	0	0	0	0
TRINITY_DN104445_c0_g2	1	0	1	0	0	0	1	0	0	0	0	0	0	0	0	0	2	0	0	0	0	2	0	0	0	0	0
TRINITY_DN157107_c1_g3	0	0	0	0	0	0	0	0	0	0	0	0	0	0	0	0	1.34	0	0	0	0	0	0	0	0	0	0
TRINITY_DN135331_c0_g2	0	0	0	0	0	0	1	0	0	0	4	0	0	0	0	0	0	0	1	0	0	0	0	0	0	0	0
TRINITY_DN70245_c0_g1	0	0	0	0	0	0	2	0	0	0	0	0	0	0	0	0	0	0	0	0	0	0	3	0	0	0	0
TRINITY_DN9216_c0_g2	0	0	0	0	0	0	0	0	0	0	0	0	0	0	0	0	0	0	0	0	0	0	0	0	0	0	0
TRINITY_DN207933_c0_g1	0	0	0	0	1	0	0	0	0	0	0	0	0	0	0	0	0	0	0	0	0	0	0	0	0	0	0
TRINITY_DN247275_c0_g1	1	0	0	1	0	0	0	0	0	0	0	0	0	0	0	0	0	0	0	0	0	0	0	0	0	0	0
TRINITY_DN175860_c0_g1	0	0	0	0	0	0	0	0	0	1	0	0	0	0	0	0	0	0	0	0	0	0	0	0	0	0	0
TRINITY_DN137599_c0_g1	1	4	5	2	2	5	13	3	4	3	6	2	0	3	5	1	7	0	9	6	1	3	3	1	9	1	5
TRINITY_DN54745_c0_g1	0	0	0	0	0	0	0	0	0	0	0	0	0	0	0	1	0	0	0	0	0	0	0	1	0	0	0
TRINITY_DN160737_c7_g4	3	11	28	7	69	0	6	1	98	250	822	0	9	4	0	13	3	9	41	2	91	1	7	1	97	118	42
TRINITY_DN160830_c1_g5	0	0	0	0	0	0	0	0	1	0	0	0	1	0	0	0	1	0	0	0	0	0	0	0	0	0	0
TRINITY_DN30616_c0_g1	0	0	0	0	0	0	0	0	3	1	0	0	0	0	0	0	0	0	1	0	0	0	0	1	0	0	0
TRINITY_DN74157_c0_g3	0	0	0	0	0	0	0	0	0	0	0	0	0	0	0	0	0	0	0	0	0	0	0	0	0	0	0
TRINITY_DN243597_c0_g1	0	0	0	0	0	0	0	0	0	0	0	0	0	0	0	0	0	0	0	0	0	0	0	0	0	0	0
TRINITY_DN73691_c0_g2	0	0	0	1	0	0	0	0	0	0	0	0	0	0	0	2	0	0	0	0	0	0	0	0	0	0	0
TRINITY_DN238695_c0_g1	0	0	0	0	0	0	0	0	0	0	0	0	0	0	0	0	0	0	0	0	0	0	1	0	0	0	0
TRINITY_DN158952_c3_g2	0	0	0	0	0	0	0	0	0	0	0	0	0	0	0	0	0	0	0	0	0	0	0	0	0	0	0
TRINITY_DN152056_c1_g2	2	0	0	0	0	3	3	3	2	4	1	0	1	1	0	0	8	11	0	0	3	3	1	2	0	0	0
TRINITY_DN11081_c0_g1	0	0	0	0	0	0	0	0	0	0	0	0	0	0	0	0	0	0	0	0	0	0	0	0	0	0	0
TRINITY_DN170716_c0_g2	0	0	0	0	0	0	0	0	0	0	0.5	0	0	0	0	0	0	0	0	0	0	1	0	0	0	0	0
TRINITY_DN77469_c1_g1	0	0	0	0	0	0	0	0	0	0	0	0	0	0	0	0	0	0	0	0	0	0	0	0	0	0	0
TRINITY_DN102449_c0_g2	0	0	0	0	0	0	0	0	0	0	0	1	0	0	4	0	0	4	0	2	0	1	3	1	1	0	0
TRINITY_DN149620_c3_g1	3	3	6	4	6	0	3	5	8	5	1	0	5	7	2	1	1	2	7	6	2	3	1	6	4	2	0
TRINITY_DN171801_c0_g1	0	0	0	0	0	0	0	0	0	0	0	0	0	0	0	0	0	0	0	0	0	0	0	0	0	0	0
TRINITY_DN4133_c0_g1	0	0	0	0	0	0	0	0	0	0	0	0	0	0	0	0	0	0	0	0	0	0	0	0	0	0	0
TRINITY_DN109540_c2_g1	1	0	3	0	1	0	1	0	3	3	5	0	2	1	0	2	0	0	0	0	0	1	1	0	1	0	0
TRINITY_DN92203_c0_g1	0	0	1	0	0	0	0	0	1	0	0	0	0	1	0	0	0	0	0	0	0	0	0	0	0	0	0
TRINITY_DN69629_c0_g2	0	0	0	0	1	0	0	0	0	0	0	0	0	0	0	0	0	0	0	0	0	0	0	0	1	0	0
TRINITY_DN21533_c0_g1	0	0	0	0	1	0	1	0	0	0	0	0	0	0	0	0	0	1	0	0	1	0	0	0	0	0	0
TRINITY_DN64738_c0_g1	0	0	0	1	0	0	0	0	5	0	0	0	0	2	0	0	0	0	0	0	0	0	0	0	0	2	0
TRINITY_DN126852_c2_g1	0	0	0	0	0	0	0	0	0	0	0	0	0	0	0	0	0	0	0	0	0	0	0	0	2	0	0
TRINITY_DN161197_c4_g4	1	2	0	0	0	0	0	0	0	2	0	1	0	0	0	0	1	0	6	0	0	1	1	3	2	0	0
TRINITY_DN28626_c0_g1	0	0	0	0	0	1	0	0	0	0	0	0	0	0	0	0	0	0	0	0	0	0	1	0	2	0	0
TRINITY_DN148893_c2_g11	0	0	0	0	0	0	0	0	0	0	0	0	0	0	0	0	0	0	0	0	0	0	0	0	0	0	0
TRINITY_DN144822_c4_g6	0	0	2	0	0	1	13	0	0	1	0	0	0	0	0	4	0	1	0	1	0	0	0	0	6	0	0
TRINITY_DN5609_c0_g1	0	0	0	0	0	0	0	0	0	0	0	0	0	0	0	0	0	0	0	0	0	0	0	0	0	0	0
TRINITY_DN136504_c0_g3	0	0	0	0	0	0	0	0	3	0	0	0	0	0	0	0	0	0	0	0	0	0	0	0	0	0	0
TRINITY_DN109836_c0_g1	0	0	0	0	0	0	2	0	0	4	0	0	0	0	0	0	0	0	0	0	0	0	0	0	2	0	0
TRINITY_DN160856_c2_g3	0	0	0	0	0	0	1	0	0	0	0	0	0	0	1	0	0	0	0	0	0	1	0	0	0	0	0
TRINITY_DN121543_c0_g1	0	0	0	1	0	0	1	0	3	4	2	3	1	1	4	3	0	1	6	0	2	2	0	0	0	3	0
TRINITY_DN157051_c3_g2	0	0	0	0	0	0	1	0	0	0	0	0	0	0	0	0	0	0	0	0	0	2	0	0	0	0	0
TRINITY_DN150529_c2_g3	0	0	0	0	0	0	1	0	0	0	0	0	0	0	0	0	0	0	0	0	0	0	0	0	1	0	0
TRINITY_DN143314_c2_g1	0	1	0	2	0	3	2	0	2	4	5	0	0	0	1	0	0	0	3	1	0	0	1	1	0	0	0
TRINITY_DN31380_c0_g1	0	0	0	0	0	0	0	0	0	0	0	0	0	0	0	0	0	0	0	0	0	0	0	0	0	0	0
TRINITY_DN60518_c0_g1	0	0	0	0	0	0	3	0	0	0	0	0	0	1	0	1	0	0	1	0	0	1	0	0	0	0	0
TRINITY_DN136196_c2_g1	0	0	0	0	0	0	1	0	0	0	0	0	0	0	0	0	0	0	0	0	0	0	0	0	0	0	0
TRINITY_DN144596_c2_g6	1	0	0	0	0	0	0	0	0	2	0	0	0	0	0	0	0	0	0	0	0	0	0	3	0	0	0
TRINITY_DN17823_c0_g1	0	0	0	0	0	0	0	0	0	0	0	1	0	0	0	0	1	0	0	0	0	0	0	0	0	0	0
TRINITY_DN201975_c0_g1	0	0	1	0	0	0	0	0	0	0	0	0	0	0	0	0	0	0	0	0	0	0	0	1	0	0	0
TRINITY_DN107575_c0_g1	0	0	0	0	0	0	0	0	0	0	0	0	0	0	0	0	0	0	0	0	0	0	0	0	0	0	0
TRINITY_DN148728_c0_g3	0	0	0	0	0	0	0	0	0	0	0	0	0	0	0	0	0	0	0	0	0	0	0	0	0	0	0
TRINITY_DN196028_c0_g1	0	1	0	0	0	0	1	0	0	0	0	0	0	0	0	0	0	0	1	0	0	0	1	1	0	0	0
TRINITY_DN233270_c0_g1	0	0	0	0	0	0	0	0	0	0	0	0	0	0	0	0	0	0	0	0	0	0	0	0	0	0	0
TRINITY_DN140304_c7_g2	0	1	2	0	0	0	0	0	0	0	0	0	0	3	0	1	0	1	3	0	0	1	0	0	0	0	0.83
TRINITY_DN159845_c1_g1	0	2	1	0	0	2	0	0	0	3	1	0	0	0	0	0	0	0	0	1	0	4	0	2	0	0	0
TRINITY_DN48352_c0_g2	0	3	0	0	0	0	0	0	1	0	0	0	0	0	0	0	0	0	0	0	0	2	0	0	0	0	0
TRINITY_DN120888_c1_g3	0	0	0	0	0	0	0	0	0	0	0	0	0	0	0	0	0	0	0	0	0	0	0	0	0	0	0
TRINITY_DN217510_c0_g1	0	0	0	0	0	0	0	0	0	0	0	0	0	0	0	0	0	0	0	0	0	0	0	0	1	0	0
TRINITY_DN155804_c4_g6	0	0	0	0	0	0	0	0	0	0	0	0	0	0	0	0	0	0	0	0	0	0	0	0	0	0	0
TRINITY_DN151680_c2_g4	0	0	0	0	0	0	0	0	0	0	0	0	0	0	0	0	0	0	0	0	0	0	0	0	0	0	0
TRINITY_DN152490_c0_g4	0	0	0	0	0	0	0	0	0	0	0	0	0	0	0	0	0	0	0	0	0	0	0	0	0	0	0
TRINITY_DN594_c0_g2	0	0	0	0	0	0	0	0	0	0	0	0	0	0	0	0	0	0	0	0	0	0	0	0	0	0	0
TRINITY_DN155919_c0_g3	12	18	18	20	24	29	23	11	39	56	28	3	6	21	24	19	34	18	40	25	21	15	7	21	43	7	3
TRINITY_DN116453_c0_g1	2	1	7	10	0	2	6	8	10	1	5	3	8	9	5	2	3	2	4	4	0	7	8	6	6	0	11
TRINITY_DN135272_c1_g1	6	2	2	0	3	2	15	3	11	4	3	4.3	2	2.13	1	5	2	1	1.18	0	1.18	4	3	10	8	1	5.26
TRINITY_DN160637_c2_g13	0	0	0	0	0	0	0	0	0	0	0	0	0	0	0	0	0	0	0	0	0	0	0	0	0	0	1
TRINITY_DN104992_c0_g2	0	0	0	0	0	0	0	0	0	0	0	0	0	0	0	0	1	0	0	0	0	0	0	0	0	0	0
TRINITY_DN90365_c0_g1	1	0	0	1	0	0	0	0	0	0	1	0	0	0	0	0	0	0	0	0	1	0	0	0	0	0	0
TRINITY_DN139298_c9_g10	0	0	1	0	0	0	0	0	0	0	0	0	0	2	0	2	0	0	1	1	0	1	0	0	2	0	0
TRINITY_DN143831_c2_g1	0	2	2	5	7	6	1	6	4	3	2	0	8	12	0	1	9	2	3	2	0	7	2	10	8	0	2
TRINITY_DN145741_c2_g2	0	0	0	0	0	0	0	0	0	0	0	0	0	0	0	0	0	0	0	0	0	0	0	0	0	0	0
TRINITY_DN146124_c2_g4	1	5	0	0	3	24	31	18	0	15	1	0	0	2	3	0	71	13	1	0	2	0	14	6	0	2	8
TRINITY_DN55150_c0_g1	0	0	0	0	0	0	0	0	0	0	0	0	0	0	0	0	0	0	0	0	0	0	0	0	0	0	0
TRINITY_DN146050_c5_g1	0	0	0	0	0	0	0	0	0	36	0	0	0	0	0	0	0	0	0	0	0	0	0	0	0	0	0
TRINITY_DN147478_c0_g2	0	0	0	0	0	0	0	0	0	0	0	0	0	0	0	0	0	0	0	0	0	0	0	0	0	0	0
TRINITY_DN151227_c1_g1	0	0	0	1	0	0	0	0	0	0	0	0	0	0	0	0	0	0	0	0	0	0	0	0	3	0	0
TRINITY_DN241952_c0_g1	0	0	0	0	0	0	0	0	0	0	0	0	0	0	0	0	0	0	0	0	0	0	0	0	0	0	0
TRINITY_DN176860_c0_g1	0	0	0	1	0	0	0	0	0	1	0	0	0	0	0	0	0	0	0	0	0	0	0	0	2	0	0
TRINITY_DN220728_c0_g1	0	0	0	0	0	1	0	0	0	0	0	0	0	0	0	0	0	0	0	0	0	0	1	0	0	0	0
TRINITY_DN49821_c0_g1	0	1	0	0	0	0	0	0	0	0	0	0	2	0	0	0	0	0	0	0	0	0	0	0	0	0	0
TRINITY_DN208163_c0_g1	0	0	0	0	0	0	0	0	0	0	0	0	0	0	0	0	0	0	0	0	0	0	0	0	0	0	0
TRINITY_DN158718_c2_g7	0	1	1	0	0	86	0	0	0	5	1	0	1	0	7	0	0	0	5	0	0	0	0	0	3	0	1
TRINITY_DN140023_c2_g1	0	0	0	0	0	0	0	0	0	0	0	0	4	0	0	0	0	0	0	0	0	0	0	0	0	0	0
TRINITY_DN193788_c0_g1	0	0	1	1	0	0	0	0	0	0	0	0	0	0	0	0	0	0	0	1	0	0	0	0	0	0	0
TRINITY_DN171422_c0_g1	0	0	0	0	0	0	0	0	0	2	0	0	0	0	0	0	0	0	0	1	0	0	0	0	0	0	0
TRINITY_DN154143_c2_g3	0	3	3	0	0	0	0	0	0	3	0	0	0	0	0	0	0	6	0	0	0	0	0	0	0	0	0
TRINITY_DN153653_c0_g2	0	0	0	0	0	0	0	0	0	0	0	0	0	0	0	0	0	0	0	5	2	0	0	0	0	0	2
TRINITY_DN154508_c6_g2	0	11	0	1	0	1	2	0	1	1	1	0	1	4	0	0	0	0	3	2	4.16	1	0	0	0	0	0
TRINITY_DN201282_c0_g1	1	0	0	0	0	0	0	0	0	0	0	0	0	0	1	0	0	0	0	0	0	0	0	0	0	0	0
TRINITY_DN155899_c1_g2	2	3	1	1	2	25	5	9	1	12	0	2	1	2	1	20	3	3	3	6	1	18	4	22	7	0	2
TRINITY_DN124803_c0_g1	0	0	0	0	0	0	3	3	19	0	2	2	0	4	0	4	4	1	3	4	0	0	2	2	1	0	4
TRINITY_DN131353_c1_g1	0	0	0	0	0	1	0	0	0	0	4	0	0	0	0	0	0	0	6	0	0	0	0	0	0	0	0
TRINITY_DN156644_c3_g8	0	0	4.12	1	1	0	5.08	0	33	2.06	8.32	1	21	2	0	33.81	57.98	2.07	1.05	1.05	0	5.13	20.48	3.18	7.69	0	3
TRINITY_DN167244_c0_g1	0	1	0	0	0	0	0	0	6	0	0	0	0	0	0	0	0	0	0	0	0	0	0	0	1	0	0
TRINITY_DN106308_c0_g1	0	0	2	4	0	1	3	2	0	0	0	2	0	0	0	0	2	0	1.37	0	0	0	0	0	2	0	3
TRINITY_DN147008_c3_g2	0	0	0	0	0	0	0	0	2	3	4	0	1	0	0	3	0	0	3	0	0	2	0	0	0	0	0
TRINITY_DN159735_c3_g1	0	0	0	0	0	0	0	0	0	0	0	0	0	0	0	0	0	0	0	0	0	0	0	0	0	0	0
TRINITY_DN18089_c1_g1	1	0	1	0	0	0	1	0	0	0	0	0	0	0	0	0	0	0	0	0	0	0	0	0	0	0	0
TRINITY_DN239514_c0_g1	1	0	0	0	0	0	0	0	0	0	0	0	0	0	0	0	0	1	0	0	0	0	1	0	0	0	0
TRINITY_DN110091_c1_g1	0	0	0	0	0	0	0	0	0	0	0	0	0	0	0	0	0	0	0	0	0	0	0	0	0	0	0
TRINITY_DN110862_c0_g2	0	0	0	0	0	0	0	3	0	0	1	0	0	0	0	0	0	0	0	0	0	0	0	1	0	0	0
TRINITY_DN71503_c0_g1	0	0	0	1	0	1	0	3	0	0	0	0	0	1	0	0	0	0	0	0	0	1	0	0	0	0	0
TRINITY_DN29725_c0_g1	0	0	0	0	0	0	0	0	0	0	0	0	0	0	0	0	1	0	0	0	0	0	0	0	0	0	0
TRINITY_DN159005_c2_g3	0	0	0	0	0	0	0	0	0	0	0	0	0	0	0	35	0	0	0	0	0	0	24	0	0	0	0
TRINITY_DN178346_c0_g1	0	0	0	0	0	0	0	0	0	0	0	0	0	0	0	0	0	0	0	0	0	0	0	0	0	0	0
TRINITY_DN216012_c0_g1	0	0	0	0	0	0	0	0	0	0	0	0	1	0	0	0	0	0	0	0	0	0	0	1	0	0	0
TRINITY_DN113369_c0_g3	0	1	0	0	0	0	0	0	0	0	0	0	0	0	0	0	0	0	0	0	0	0	0	2	0	0	0
TRINITY_DN56693_c0_g1	0	0	0	0	0	0	0	0	0	0	0	0	0	0	0	0	5	0	0	0	0	0	0	0	0	0	0
TRINITY_DN180226_c0_g1	1	0	1	0	0	3	0	1	0	0	2	0	0	0	0	2	0	0	0	0	0	0	0	0	0	0	0
TRINITY_DN145720_c2_g6	10	0	0	0	0	7	0	0	15	0	0	0	0	0	0	0	3	0	3	0	0	10	0	9	0	0	0
TRINITY_DN155719_c2_g1	1	0	0	2	0	0	0	1	1	1	0	0	0	0	1	1	0	0	0	0	0	0	0	0	8	0	0
TRINITY_DN154582_c2_g3	0	0	0	0	0	0	0	0	0	0	0	0	0	0	0	0	1	0	1	2	0	0	0	0	1	0	0
TRINITY_DN143636_c1_g1	0	0	2	1	0	0	0	0	2	0	1	0	0	0	0	0	0	0	0	1	0	0	0	0	0	0	0
TRINITY_DN157455_c2_g1	18	29	7	15	10	42	38	40	11	42	8	17	24	15	7	36	28	36	16	13	19	31	43	41	34	1	8
TRINITY_DN228502_c0_g1	0	0	0	0	0	0	0	0	0	0	1	0	0	0	0	0	0	0	0	0	0	0	0	0	0	0	3
TRINITY_DN153558_c2_g1	0	0	0	0	0	0	0	0	0	0	0	0	0	0	0	0	0	0	0	0	0	0	0	0	0	0	0
TRINITY_DN156987_c3_g4	0	0	0	0	0	0	0	1	0	0	19	0	0	0	0	0	0	0	0	0	0	0	0	0	0	0	0
TRINITY_DN157423_c1_g1	0	0	0	0	0	0	0	0	0	0	1	0	0	1	0	0	0	0	0	0	0	0	0	0	0	0	0
TRINITY_DN146575_c7_g3	0	0	0	0	0	0	0	0	4	0	0	3	0	0	0	11	0	0	0	0	0	0	0	0	0	0	0
TRINITY_DN101585_c0_g1	0	1	0	0	0	0	0	4	0	1	0	3	0	0	0	2	1	0	0	0	0	0	0	0	0	0	0
TRINITY_DN26716_c0_g1	0	1	0	0	0	0	0	0	0	0	0	0	2	0	0	0	0	0	0	0	0	0	0	0	0	0	0
TRINITY_DN148138_c5_g2	408	46.06	248.67	327.78	102.59	765.02	567	13	784.49	2	53.51	97	1	1661.35	705.55	4297	676	93.19	53	706.73	1710.07	7.01	27.04	2	3842.39	11.97	2867.99
TRINITY_DN105596_c0_g1	0	0	0	0	0	0	0	0	0	0	0	0	0	0	0	0	0	0	0	0	0	0	0	0	1	0	0
TRINITY_DN109158_c0_g2	0	0	0	0	0	0	0	0	0	0	0	0	0	0	0	0	0	0	0.89	0	0	0	0	0	0	0	0
TRINITY_DN118543_c1_g3	0	0	1	0	0	0	0	0	1	0	0	0	0	0	0	0	0.5	0	0	3	1	0	0	4	0	0	0
TRINITY_DN150223_c3_g7	2	0	1	0	0	0	0	0	0	1	0	0	0	3.76	0	0	0	0	0	0	0	0	0	0	0	0	0
TRINITY_DN67105_c0_g1	1	0	0	0	0	0	0	0	0	0	0	0	0	1	0	0	0	0	0	0	0	1	0	0	0	0	0
TRINITY_DN152369_c6_g4	13.13	18	32	30	19	17	24	17	36	56	31	1	9	21	3	5	33	18	15	3	5	2	14	21	29	6	6
TRINITY_DN140419_c6_g7	0	0	0	4	0	0	0	0	0	0	0	0	0	1	0	0	0	1	0	0	0	0	0	0	0	0	0
TRINITY_DN135625_c3_g7	2	0	0	0	0	0	0	0	0	1	0	0	0	0	0	0	0	0	0	0	1	2	0	0	0	1	0
TRINITY_DN196909_c0_g1	0	1	0	0	0	0	0	0	0	0	0	0	0	1	0	0	0	0	0	0	0	0	0	0	0	0	0
TRINITY_DN134100_c0_g2	0	0	0	1	0	0	1	0	0	0	1	0	0	0	0	0	0	0	0	0	0	0	0	0	0	0	0
TRINITY_DN160566_c1_g1	0	0	0	0	0	0	0	0	0	0	0	0	0	1	0	0	0	0	0	0	0	0	0	0	0	0	0
TRINITY_DN194839_c0_g1	0	1	0	0	0	0	1	0	2	0	3	0	0	2	0	0	0	0	0	2	0	0	0	0	6	0	0
TRINITY_DN57649_c0_g1	0	0	0	0	0	0	0	0	0	0	0	0	0	0	0	1	0	0	0	0	0	0	0	0	2	0	0
TRINITY_DN38588_c0_g1	0	0	0	0	0	0	0	0	0	0	0	0	0	0	0	0	0	0	0	0	0	2	0	0	0	0	0
TRINITY_DN149925_c1_g2	0	0	0	0	0	1	0	0	0	0	1	0	0	3	0	0	1	0	0	0	0	0	0	0	7	0	0
TRINITY_DN141714_c2_g1	0	3	27	46	23	4	9	4	85	37	37	1	13	0	11	5	1	3	56	39	5	12	3	12	24	2	6
TRINITY_DN242778_c0_g1	0	0	0	0	0	0	0	0	0	0	0	0	0	0	0	0	0	0	0	0	0	0	0	0	0	0	0
TRINITY_DN158136_c0_g6	0	0	0	0	1	0	0	0	0	0	0	0	0	0	0	0	0	1	0	0	0	1	0	0	0	0	0
TRINITY_DN149400_c15_g1	0	0	0	0	0	0	0	0	0	0	0	0	0	0	0	0	0	0	0	0	0	0	0	0	0	0	0
TRINITY_DN199199_c0_g1	0	0	0	0	0	0	0	0	1	0	0	0	0	0	0	0	0	0	0	0	0	0	0	0	0	0	0
TRINITY_DN114513_c0_g1	18	0	14	16	10	0	35	0	17	20	54	12	15	16	8	32	12	15	10	2.13	20	16.79	16	16.03	0	3.34	0
TRINITY_DN208382_c0_g1	0	0	0	0	0	0	0	0	0	0	0	0	0	1	0	0	0	0	0	0	0	0	0	0	0	0	0
TRINITY_DN160121_c0_g1	0	0	0	0	0	0	0	0	0	0	0	0	0	0	0	0	0	0	0	0	0	0	0	0.5	0	0	0
TRINITY_DN154075_c3_g1	0	0	0	0	0	0	0	0	0	0	0	0	0	0	0	0	0	0	0	0	0	0	0	0	0	0	0
TRINITY_DN194078_c0_g1	0	0	0	0	0	0	0	0	1	0	0	0	0	0	0	0	0	0	0	0	0	0	0	0	0	0	0
TRINITY_DN217430_c0_g1	0	0	0	0	0	0	0	0	0	0	0	0	0	0	0	0	0	0	0	0	0	0	0	0	0	0	0
TRINITY_DN138645_c2_g1	0	0	0	0	0	0	0	0	0	0	0	0	0	0	0	0	0	0	0	0	0	0	0	0	0	0	0
TRINITY_DN222190_c0_g1	2	0	0	0	0	0	0	0	0	0	0	0	0	0	0	0	0	0	0	0	0	0	2	0	0	0	0
TRINITY_DN143558_c6_g1	0	0	0	0	0	0	0	0	0	1	0	0	0	1	0	0	0	0	0	0	0	0	0	0	0	0	1
TRINITY_DN239572_c0_g1	0	1	0	1	1	0	0	0	0	0	1	0	0	0	0	0	0	0	0	0	0	0	0	0	0	0	0
TRINITY_DN49318_c0_g1	0	0	0	0	0	0	0	0	0	0	0	0	0	0	0	0	0	0	0	0	0	0	0	0	0	0	0
TRINITY_DN209513_c0_g1	0	0	0	0	0	0	0	0	0	0	0	0	0	0	0	2	0	0	0	0	0	0	0	0	0	0	0
TRINITY_DN180510_c0_g1	0	0	0	1	0	0	0	0	0	0	1	0	0	0	0	0	0	0	0	0	0	0	0	0	0	0	0
TRINITY_DN185503_c0_g1	0	0	0	1	0	1	0	0	0	0	0	0	0	0	0	1	0	0	0	0	0	0	0	0	0	0	0
TRINITY_DN39991_c0_g1	0	0	0	0	0	0	0	0	0	0	0	0	0	0	0	0	0	0	0	0	0	0	0	0	0	0	0
TRINITY_DN119354_c2_g3	0	0	1	0	0	1	0	0	0	0	0	0	0	0	0	0	0	0	0	0	0	0	0	0	0	0	0
TRINITY_DN155387_c5_g1	0	0	0	0	0	3	0	0	0	0	0	0	0	0	0	0	0	3.95	0	0	0	0	0	0	5.89	0	0
TRINITY_DN196347_c0_g1	0	0	0	0	1	0	0	0	0	0	0	0	0	1	0	0	0	0	0	0	0	0	0	1	0	0	0
TRINITY_DN161134_c5_g8	23.61	10	63.14	20	16	104	23	42	20.16	70	45	52.91	17.6	13	12	66	23.92	19	8	11	19	20	62	41	43.35	8	48.32
TRINITY_DN20700_c0_g1	1	0	0	1	0	0	0	0	0	0	2	0	1	0	0	0	0	0	0	0	0	0	0	0	7	0	0
TRINITY_DN153082_c8_g1	0	1	0	1	0	1	0	0	0	0	0	0	0	0	0	0	0	0	0	0	3.74	0	0	0	1	0	0
TRINITY_DN116022_c0_g1	0	0	0	0	0	0	0	0	0	0	0	0	1	0	0	0	0	0	0	0	0	0	0	0	0	0	0
TRINITY_DN107216_c0_g1	0	0	0	0	0	1	0	0	1	2	0	0	0	0	0	0	0	0	0	0	0	0	0	0	0	0	0
TRINITY_DN137091_c1_g5	0	0	0	0	0	0	0	0	0	0	0	0	0	0	0	0	0	0	0	0	0	0	0	0	0	0	0
TRINITY_DN5017_c0_g1	0	0	0	0	0	0	0	0	0	0	0	0	0	0	0	0	0	0	0	0	0	0	0	1	0	0	0
TRINITY_DN153029_c1_g2	0	0	0	0	2.06	2.11	0	1.03	0	10.45	1.05	0	3.09	0	0	0	1.04	5.09	0	3	0	0	2.06	1.03	1.07	1	0
TRINITY_DN150628_c0_g1	0	0	1	0	0	0	0	0	0	0	0	0	0	0	1	0	0	0	0	0	1	0	0	0	0	0	0
TRINITY_DN161008_c2_g3	0	22.85	117	132.8	57	2	46	42	352.91	169.63	162.63	4	2	0	19	2	38	74.51	1	139	1	0	14	4	281.27	15	30
TRINITY_DN162425_c0_g1	0	0	0	0	0	0	0	0	0	0	0	0	0	0	0	0	0	0	0	0	0	2	0	0	0	0	0
TRINITY_DN79584_c0_g1	0	0	0	1	0	0	0	0	0	0	0	0	0	0	0	0	0	0	0	0	0	0	0	0	1	0	0
TRINITY_DN55842_c0_g1	0	0	0	0	0	0	0	0	0	0	0	0	0	0	0	0	0	0	0	0	0	0	0	0	0	0	0
TRINITY_DN155712_c0_g2	0	0	0	0	0	0	0	0	0	0	0	0	0	0	0	0	0	0	0	0	0	0	0	0	0	0	0
TRINITY_DN140575_c1_g1	0	0	0	0	0	0	0	0	0	0	0	0	0	0	0	0	0	0	0	0	0	0	0	0	0	0	0
TRINITY_DN141214_c0_g7	0	1	0	0	0	0	0	0	0	0	8	0	0	0	1	0	1	1	0	0	0	0	0	2	0	0	2
TRINITY_DN168932_c0_g1	1	1	0	0	0	0	1	0	0	0	0	0	0	0	0	0	2	0	0	0	0	1	0	0	0	0	1
TRINITY_DN137378_c1_g7	0	4	0	0	0	0	0	0	1	0	2.07	0	0	0	1	1	0	0	5.93	0	0	0	0	0	0	0	0
TRINITY_DN247786_c0_g1	0	0	0	0	0	0	1	0	1	0	0	0	1	0	0	0	0	0	1	0	0	0	0	0	0	0	1
TRINITY_DN193870_c0_g1	0	0	0	0	0	0	1	0	0	0	0	0	0	0	0	0	0	0	0	0	0	0	0	0	0	0	0
TRINITY_DN131463_c0_g1	74	139	108	99.74	124	89	76	76	25	129	130	42	59	165	112	106	191	204	69	2	102	171	93	106	167.96	8	21
TRINITY_DN155091_c1_g3	0	3	0	6	1	3	1.43	1	0	0	0	0	0	1	0	0	5	0.95	4	2	1	1	0	0	0	0	0
TRINITY_DN161450_c1_g12	1	2	0	0	0	1	0	0	0	0	0	1	0	0	0	1	2	0	0	0	0	0	1	0	0	0	2
TRINITY_DN191779_c0_g1	0	0	0	0	0	0	0	2	1	0	0	0	0	0	0	0	0	0	0	0	0	0	0	0	0	0	0
TRINITY_DN168938_c0_g1	0	0	0	0	0	0	0	0	2	0	0	0	0	0	0	0	0	0	1	0	0	0	1	0	0	0	0
TRINITY_DN96758_c0_g2	0	0	1	0	0	0	0	0	0	0	0	1	0	0	0	0	0	0	0	0	0	4	4	0	0	0	0
TRINITY_DN97227_c0_g1	2	4	0	0	0	4	3	5	3	3	6	0	1	0	0	2	4	4	0	1	0	2	9	0	11	0	1
TRINITY_DN155939_c1_g1	0	0	0	0	0	0	0	0	0	0	0	0	0	0	0	0	0	0	0	0	0	0	0	0	0	0	0
TRINITY_DN101481_c0_g2	0	0	0	0	0	0	0	0	2	0	0	0	0	0	0	0.5	0	0	0	0	0	0	0	0	0	0	0
TRINITY_DN67114_c1_g1	0	0	0	0	0	0	0	1	0	0	0	0	0	0	0	0	0	0	0	0	0	0	0	0	0	0	0
TRINITY_DN144837_c1_g2	0	0	0	0	0	0	0	0	0	0	0	0	0	0	0	0	0	0	0	0	0	0	0	0	0	0	0
TRINITY_DN159339_c2_g1	0	0	0	1	0	0	4	0	2	0	3	0	0	0	0	0	0	0	0	0	0	2	0	1	0	0	0
TRINITY_DN169491_c0_g1	0	0	0	0	0	0	0	0	1	1	0	0	0	0	1	0	0	1	0	0	0	0	0	0	0	0	0
TRINITY_DN224462_c0_g1	0	0	0	0	0	0	0	0	0	0	0	0	0	2	0	0	0	0	0	0	0	0	0	0	0	0	0
TRINITY_DN216282_c0_g1	0	0	0	0	0	0	0	0	0	0	0	0	0	0	0	0	0	0	0	0	0	0	0	0	0	0	0
TRINITY_DN126105_c1_g1	6	9	6	30	8	12	9	8	19	3	5	0	5	12	13	4	3	6	12	7	3	2	6	8	4	0	4
TRINITY_DN149925_c1_g3	0	0	0	0	0	0	0	0	0	0	0	0	0	0	0	0	0	0	0	0	0	0	0	0	0	0	0
TRINITY_DN55609_c0_g1	0	0	0	0	0	1	0	0	0	2	0	0	0	0	0	0	0	0	0	13	0	0	0	0	0	0	0
TRINITY_DN156750_c2_g3	0	0	0	0	0	0	0	0	0	0	0	0	0	0	0	0	1	0	0	0	0	0	0	0	1	0	1
TRINITY_DN156091_c1_g3	0	6	0	1	0	0	2	3	8	0	1	0	0	0	0	3	0	1	0	17	1	0	0	3	3	0	0
TRINITY_DN157960_c1_g2	5	2	9	1	6	4	27	8	22	23	25	9	2	5	1	13	12	13	30	9	5	12	10	10	41	3	5
TRINITY_DN147044_c4_g1	2	0	2	0	2	8	22	3	14	22	9	1	0	5	0	9	1	2	2	2	5	4	8	2	25	2	1
TRINITY_DN144758_c2_g1	0	0	0	0	0	1	1	0	0	0	0	0	1	0	0	0	0	1	0	0	0	0	0	0	1	0	0
TRINITY_DN175847_c0_g1	0	0	0	0	0	0	1	0	0	0	0	0	0	0	0	0	0	0	0	0	0	0	0	0	0	0	0
TRINITY_DN31470_c0_g1	0	0	0	0	0	0	0	0	0	0	0	0	0	0	0	0	0	0	0	0	0	0	1	0	0	0	0
TRINITY_DN178737_c0_g1	0	0	0	0	0	0	0	0	0	0	0	0	0	0	0	0	0	0	0	0	0	1	0	0	0	0	0
TRINITY_DN135023_c3_g4	0	0	0	0	0	0	0	0	0	0	0	0	0	0	0	0	0	1	0	0	0	0	0	0	0	0	0
TRINITY_DN146748_c0_g2	0	0	0	0	0	0	0	0	0	0	1	0	0	3	0	0	0	0	0	0	0	0	0	0	0	0	0
TRINITY_DN108097_c0_g1	0	0	0	0	0	0	0	0	9	0	0	0	0	0	0	0	0	0	0	0	1	0	0	0	3	0	0
TRINITY_DN110469_c0_g3	0	0	0	0	0	0	0	1	0	1	0	0	0	0	0	0	0	0	1	0	0	0	0	1	1	0	0
TRINITY_DN159921_c1_g4	0	0	0	0	0	0	0	0	0	0	0	0	0	0	0	0	0	0	0	0	0	0	0	0	0	0	0
TRINITY_DN154059_c2_g3	1	0	0	0	0	0	0	2	0	0	0	0	0	1	0	0	0	1	1	0	0	0	0	2	0	0	0
TRINITY_DN137478_c3_g2	0	0	0	0	0	0	0	0	0	0	0	0	0	0	0	0	0	0	0	0	0	0	0	0	0	0	0
TRINITY_DN123279_c0_g2	0	0	0	0	0	0	0	0	1	2	3	0	0	0	1	0	0	0	1	0	1	0	0	0	1	0	1
TRINITY_DN91203_c0_g1	0	0	0	0	0	0	0	0	0	3	10	0	0	0	0	0	0	0	0	0	1	0	0	0	0	0	0
TRINITY_DN171676_c0_g1	0	0	0	0	0	0	0	0	0	0	0	0	0	0	0	0	0	0	0	0	0	0	0	0	0	0	0
TRINITY_DN52837_c0_g2	0	0	0	0	2	0	1	3	1	1	1	1	2	1	4	1	0	0	0	2	0	0	1	2	0	0	1
TRINITY_DN137436_c0_g1	0	0	1	0	0	0	0	1	1	5	4	0	0	0	0	0	3	0	0	0	3	0	0	0	2	2	1
TRINITY_DN158869_c2_g4	0	0	0	0	0	1	0	0	0	1	3	1	0	0	0	0	0	0	0	2	0	0	0	0	0	2	2
TRINITY_DN157508_c2_g4	1	1	0	0	0	0	0	0	0	1	0	0	0	0	0	0	0	0	0	1	0	0	0	0	0	0	0
TRINITY_DN155819_c0_g3	1	0	0	0	0	0	0	0	0	0	0	0	0	1	0	2	0	0	0	0	0	1	0	0	0	0	0
TRINITY_DN159019_c0_g2	0	1	0	0	0	1	3	0	0	0	0	0	0	0	0	0	2	0	0	0	0	0	0	0	0	0	0
TRINITY_DN194771_c0_g1	0	0	0	0	0	0	0	0	0	0	0	0	0	0	0	0	0	1	0	0	0	0	0	1	2	0	1
TRINITY_DN214468_c0_g1	0	0	0	0	0	0	0	0	4	0	0	0	0	0	0	0	0	0	0	0	0	0	0	0	0	0	0
TRINITY_DN185696_c0_g1	0	0	0	0	0	0	0	1	2	1	0	0	0	0	0	0	0	0	0	0	0	0	0	0	1	0	0
TRINITY_DN153023_c3_g2	0	0	0	0	0	0	0	0	0	0	0	0	0	0	0	0	0	0	0	0	0	0	0	0	1	0	0
TRINITY_DN161250_c0_g5	2	0	2	1	0	5	3	2	11	5	1	2	1	5	2	2	8	2	2	0	2	7	4	8	11	1	2
TRINITY_DN210521_c0_g1	0	0	0	0	0	0	0	0	0	0	0	0	0	0	0	0	0	0	0	0	0	0	0	0	0	0	0
TRINITY_DN133174_c0_g2	0	0	0	0	0	0	1	0	0	0	0	0	0	0	0	0	0	0	1	0	0	0	0	0	0	0	0
TRINITY_DN105547_c0_g3	0	0	0	0	0	0	0	0	0	0	0.5	0	0	0	0	0	0	0	0	0	0	0	0	0	0	0	0
TRINITY_DN153593_c1_g1	0	0	0	0	0	0	0	0	0	0	0	0	0	0	0	0	0	0	0	0	0	0	0	0	0	0	0
TRINITY_DN181722_c0_g1	0	1	0	0	0	0	0	0	0	0	0	0	0	0	0	0	0	0	0	0	0	0	0	0	0	0	0
TRINITY_DN70078_c0_g1	0	0	0	0	0	0.5	0	0	0	0	0.5	0	0.5	0	0	0	0	0	0	0	0	0	0	0	0	0	0.5
TRINITY_DN170387_c0_g1	0	0	0	0	2	0	0	0	0	0	0	0	0	0	0	0	0	1	0	0	0	0	0	0	0	0	0
TRINITY_DN143142_c5_g3	4	1	0	0	0	0	0	0	1	0	0	1	0	0	0	0	0	0	4	1	0	0	0	0	2	0	1
TRINITY_DN150709_c5_g5	0	0	0	0	1	0	0	0	0	0	100	0	0	0	0	0	0	0	0	0	0	0	0	0	0	0	0
TRINITY_DN156194_c3_g3	42	13	25	17	26	26	77	28	41	38	50	55	19	19	18	72	26	37	37	16	10	56	35	40	93	16	80
TRINITY_DN126847_c0_g1	4	62	0	3	7	14	33	3	17	3	2	3	1	5	0	1	6	14	2	8	1	14	15	0	7	6	0
TRINITY_DN230895_c0_g1	0	0	0	0	0	0	0	1	0	0	0	0	0	0	0	0	0	0	0	0	0	0	0	0	0	0	0
TRINITY_DN41415_c0_g1	2	0	0	0	0	0	0	0	0	0	0	0	0	0	0	0	0	1	0	0	0	0	0	0	0	0	0
TRINITY_DN32333_c0_g2	0	0	0	0	0	0	0	0	1	0	0	0	0	0	0	0	0	0	0	1	0	0	0	0	0	0	0
TRINITY_DN211382_c0_g1	0	0	0	0	0	1	0	0	0	0	0	0	0	0	0	0	0	0	0	0	0	0	0	0	1	0	0
TRINITY_DN148066_c2_g3	0	0	0	0	0	0	0	0	0	0	0	0	0	0	0	0	0	0	0	0	0	0	1	0	0	0	0
TRINITY_DN146938_c3_g2	0	0	0	0	0	0	0	0	0	0	0	0	0	0	0	0	0	0	0	0	0	0	0	0	0	0	0
TRINITY_DN153943_c0_g2	2	188	1	9	3	63	44	9	50	24	44	1	19	12	0	16	9	58	3	65	10	49	21	0	23	29	9
TRINITY_DN133691_c0_g1	0	0	0	15	3	2	8	2	5	1	0	0	0	6	1	3	0	0	7	1	0	2	1	1	1	2	0
TRINITY_DN173703_c0_g1	0	0	0	0	0	0	0	0	0	0	0	0	0	0	0	0	0	0	0	0	0	0	0	0	0	0	0
TRINITY_DN150855_c1_g1	0	0	0	0	0	0	0	0	0	0	0	0	0	0	0	0	0	0	0	0	0	0	0	0	0	0	0
TRINITY_DN14895_c0_g1	0	0	0	0	0	1	0	0	0	0	0	0	0	0	0	0	0	0	0	0	0	0	0	0	0	0	0
TRINITY_DN117159_c0_g2	0	0	0	0	0	0	0	0	0	0	0	0	0	0	0	0	0	0	0	0	1.04	0	0	0	0	0	0
TRINITY_DN190515_c0_g1	0	0	0	0	0	1	0	0	0	0	0	0	0	0	0	0	0	0	0	0	0	0	0	0	0	0	0
TRINITY_DN229935_c0_g1	0	0	0	0	0	0	1	0	0	0	0	0	0	0	0	0	0	0	0	0	0	0	0	0	0	0	0
TRINITY_DN135573_c8_g3	0	0	0	0	0	0	0	0	0	0	0	0	0	0	0	0	0	0	0	0	0	0	0	0	0	0	0
TRINITY_DN111250_c0_g2	0	6	0	0	0	0	0	2	0	0	0	0	0	1	0	0	0	0	0	1	0	0	3	0	1	0	2
TRINITY_DN30743_c0_g1	0	0	0	0	0	0	0	0	0	0	0	0	0	0	0	0	0	0	0	0	0	0	0	0	0	0	0
TRINITY_DN161872_c2_g2	5	28	16	7	6	17	31	35	47	20	68	10	5	18	17	11	16	22	16	23	15	29	25	31	59	11	35
TRINITY_DN158937_c2_g1	0	0	0	0	0	0	0	0	0	0	0	0	0	0	0	0	0	0	0	0	0	0	0	0	0	0	0
TRINITY_DN161017_c1_g3	0	0	0	0	0	0	0	0	0	0	0	0	0	0	0	0	0	0	0	0	0	0	0	0	0	0	0
TRINITY_DN214612_c0_g1	0	0	1	0	0	0	0	0	0	0	0	0	1	0	0	0	0	0	0	0	0	0	0	0	0	0	0
TRINITY_DN214284_c0_g1	0	0	0	0	0	0	0	0	1	0	0	0	0	0	0	0	0	0	0	0	0	0	0	0	0	0	0
TRINITY_DN138372_c0_g1	0	2	0	0	0	1	0	0	0	0	3	0	0	1	2	0	0	0	0	0	0	0	0	0	0	0	0
TRINITY_DN4677_c0_g1	0	0	0	0	0	0	0	0	0	0	0	0	0	0	0	0	0	0	0	0	0	0	0	0	0	0	0
TRINITY_DN53806_c0_g1	0	0	0	0	0	0	1	0	0	0	0	0	0	0	0	0	0	0	0	0	0	0	0	0	0	0	0
TRINITY_DN196855_c0_g1	0	0	0	0	0	0	0	0	0	0	0	0	0	0	0	0	0	0	0	0	0	0	0	0	0	0	0
TRINITY_DN141747_c0_g1	0	0	0	0	0	0	0	0	0	0	0	0	0	0	0	0	0	0	0	0	0	0	0	0	0	0	0
TRINITY_DN164029_c0_g1	0	6	0	0	0	0	0	0	0	0	0	0	0	0	0	0	0	0	0	0	0	0	0	0	0	0	0
TRINITY_DN154520_c2_g1	1316	2621	78	439	536	3987	477	2269	299	688	207	115	745	633	551	115	99	1955	1100	528	118	2916	1568	155	50	313	243
TRINITY_DN24356_c0_g1	0	0	0	0	0	0	0	0	0	1	0	0	0	0	0	0	0	0	0	0	0	0	0	0	0	0	0
TRINITY_DN158544_c2_g1	0	0	0	0	0	4	0	0	0	0	0	5	0	0	0	0	0	4	2	0	0	7	0	0	0	0	1
TRINITY_DN242718_c0_g1	0	0	0	0	0	0	0	0	0	0	0	0	0	0	0	0	0	0	0	0	0	0	0	0	0	0	0
TRINITY_DN100079_c0_g1	0	0	0	0	0	0	0	0	0	0	0	0	0	0	0	0	0	0	0	0	0	0	0	0	0	0	0
TRINITY_DN145989_c2_g1	1	2	0	7	0	6	5	12	4	0	4	7	3	0	2	18	2	14	1	3	0	1	47	9	1	9	0
TRINITY_DN237393_c0_g1	0	0	0	0	0	0	0	0	0	0	0	0	0	0	0	0	0	0	0	0	0	0	0	0	0	0	0
TRINITY_DN19654_c0_g1	0	0	1	0	0	0	0	0	0	0	0	0	0	0	0	0	0	9	0	0	0	0	0	0	0	1	0
TRINITY_DN143190_c2_g5	0	0	0	0	0	13.07	0	0	0	0	0	0	0	0	0	0	0	0	0	0	0	0	0	0	0	0	0
TRINITY_DN158714_c1_g1	0	0	0	0	0	0	0	0	0	0	0	0	0	0	0	0	0	0	0	0	0	0	0	0	0	0	0
TRINITY_DN150642_c1_g5	0	0	0	0	0	0	0	4	0	0	0	0	0	0	0	0	0	0	0	0	0	15	0	0	0	0	0
TRINITY_DN239403_c0_g1	0	2	0	0	0	0	0	1	0	0	0	0	0	0	0	0	0	0	0	0	0	0	0	0	0	0	0
TRINITY_DN9868_c0_g1	1	0	0	0	0	0	0	0	0	0	0	0	0	0	0	0	0	0	0	1	0	0	0	0	0	0	0
TRINITY_DN149252_c1_g7	0	0	2	5	0.57	1.25	0	2	5	0	0.99	1.16	0	1	0	0.63	0	3.86	1	0	2	0	0.44	0.11	4	0	0
TRINITY_DN234315_c0_g1	0	0	0	0	0	0	0	0	0	0	0	0	0	0	0	0	0	0	0	0	0	0	0	0	0	0	0
TRINITY_DN152236_c3_g3	0	0	0	0	0	0	0	0	0	0	0	0	0	0	0	0	0	0	0	0	0	0	0	0	0	0	0
TRINITY_DN159727_c4_g6	1	0	4	0	0	0	3	0	0	1	11	0	0	0	0	2	0	0	0	0	0	0	0	5	3	0	0
TRINITY_DN153058_c0_g2	0	0	0	0	0	0	0	0	0	0	0	0	0	0	0	0	0	0	0	0	0	0	0	0	0	0	0
TRINITY_DN152605_c1_g1	19	11	16	16	16	28	5	0	23	1	12	4	17	8	10	40	23	32	4	12	6	13	78	24	14	0	15
TRINITY_DN82399_c0_g1	0	0	1	2	0	0	2	0	0	0	0	0	0	0	0	0	0	0	0	0	0	0	0	0	0	0	1
TRINITY_DN12794_c0_g2	0	0	0	0	0	0	0	0	0	0	1	0	0	0	0	0	0	0	0	0	0	0	0	0	0	0	0
TRINITY_DN71150_c0_g2	0	2	0	3	0	0	0	0	0	0	0	0	0	0	0.5	0	0	0	0	0	0	0	0	0	0	0	0
TRINITY_DN154068_c3_g2	0	1	6	0	0	0	0	0	0	0	4	0	1	0	0	0	0	1	0	4	0	0	0	0	0	0	0
TRINITY_DN228374_c0_g1	0	0	0	1	0	0	0	0	0	0	0	0	0	0	0	0	0	0	0	0	0	0	0	0	0	0	0
TRINITY_DN143260_c0_g6	10	1	5	9	1	5	5	6	6	10	13	5	9	6	1	3	1	4	3	3	4	9	5	6	9	0	1
TRINITY_DN149265_c2_g1	1	0	0	0	0	0	0	0	0	0	0	0	0	0	0	0	0	0	0	0	3	0	0	0	0	0	0
TRINITY_DN244656_c0_g1	0	0	0	0	0	0	1	0	0	0	0	0	0	1	0	0	0	0	0	0	0	0	0	0	1	0	0
TRINITY_DN185452_c0_g1	0	0	0	0	0	1	0	0	0	0	0	0	0	0	0	0	0	0	1	0	1	0	0	0	0	0	0
TRINITY_DN155031_c1_g1	0	0	3	1	2	1	2	0	1	0	0	1	0	1	3	0	0	4	0	0	1	3	0	0	2	0	0
TRINITY_DN83770_c0_g1	0	0	0	0	0	0	1	0	1	1	0	1	0	0	0	0	0	1	0	1	1	0	0	0	0	0	1
TRINITY_DN138365_c4_g3	5	0	3	0	2	2	1	0	8	0	3	0	0	11	0	11	0	0	1	6	7	4	5	0	5	2	0
TRINITY_DN141526_c2_g2	0	0	0	0	0	0	0	0	1	0	0	0	0	0	0	0	0	0	0	0	0	0	0	0	0	0	0
TRINITY_DN70640_c0_g1	0	0	0	0	0	0	0	0	0	0	0	0	0	0	0	0	0	0	0	0	0	0	0	0	0	0	0
TRINITY_DN32577_c0_g1	1	0	0	2	0	0	1	2	1	0	0	1	0	0	0	1	0	0	0	0	0	1	0	0	1	0	0
TRINITY_DN96718_c0_g1	0	0	0	0	0	0	0	0	0	0	0	0	0	0	0	0	0	0	0	0	0	0	0	0	0	0	0
TRINITY_DN158766_c2_g10	0	0	0	0	0	0	0	0	0	0	0	0	0	0	1	0	1	1	0	0	0	0	0	0	2	1	0
TRINITY_DN70140_c0_g1	0	0	0	0	0	0	0	0	0	0	0	0	0	0	0	0	0	0	0	0	0	0	0	0	0	0	0
TRINITY_DN68819_c0_g3	0	0	0	0	0	0	1	0	0	0	0	0	0	0	0	0	0	0	0	0	0	0	0	0	0	0	0
TRINITY_DN97514_c0_g2	0	1	0	0	0	0	0	0	0	0	0	0	0	0	0	0	0	0	0	0	0	0	0	1	0	0	0
TRINITY_DN139169_c3_g2	0	0	0	0	0	0	1	0	1	0	0	1	0	0	0	1	0	0	0	0	0	3	0	0	0	0	0
TRINITY_DN11707_c0_g2	0	0	0	0	0	0	0	0	0	0	0	0	0	0	0	0	0	0	0	0	0	0	0	0	0	0	0
TRINITY_DN147798_c2_g1	99	61	44	29	40	105	110	116	87	97	302	70	39	70	25	110	47	102	56	45	48	111	95	104	118	54	87
TRINITY_DN148000_c1_g6	0	1	0	0	0	0	0	1	0	0	0	0	0	0	0	1	2	0	0	0	0	0	0	0	0	0	0
TRINITY_DN38019_c1_g1	0	0	0	0	0	0	0	0	0	0	0	0	0	0	0	1	0	0	0	0	0	0	0	0	0	0	0
TRINITY_DN73434_c0_g1	0	0	0	0	0	0	0	1	0	0	0	0	0	0	0	2.2	0	0	0	0	0	0	0	0	0	0	0
TRINITY_DN15510_c0_g1	0	0	0	0	0	0	0	0	0	0	0	1	0	2	0	0	0	0	0	0	0	0	0	0	0	0	0
TRINITY_DN236240_c0_g1	0	0	0	0	0	0	1	0	0	0	2	0	0	0	0	0	1	0	0	0	0	0	15	0	0	0	0
TRINITY_DN71654_c0_g2	0	0	0	0	0	0	0	0	0	0	0	0	0	0	0	0	0	0	0	0	0	0	0	0	0	0	0
TRINITY_DN136461_c2_g1	9	14	10	24	14	21	16	7	20	17	12	10	18	8	10	14	24	16	8	4	7	15	15	4	14	0	6
TRINITY_DN53205_c0_g1	0	0	0	0	0	0	0	0	0	0	0	0	0	0	0	0	0	0	0	0	0	0	0	0	0	0	0
TRINITY_DN139647_c0_g1	0	0	0	1	0	0	0	0	0	0	0	0	0	0	0	0	0	0	0	0	0	0	0	0	0	0	0
TRINITY_DN219626_c0_g1	0	0	0	0	0	0	0	0	0	0	0	0	0	0	0	0	0	0	0	0	0	0	0	0	0	0	0
TRINITY_DN130393_c1_g7	0	0	0	0	0	0	0	0	1	0	0	0	0	0	0	0	0	0	0	0	0	0	0	0	0	0	0
TRINITY_DN207139_c0_g1	0	0	0	0	0	0	0	0	0	0	0	0	0	0	0	0	0	0	0	1	1	0	0	0	2	0	0
TRINITY_DN154208_c2_g1	0	4	1	2	0	6	6	4	6	2	6	0	0	3	3	1	1	3	2	3	0	2	0	2	2	0	0
TRINITY_DN159349_c3_g4	2	0	0	1	0	1	0	0	0	0	3	0	0	0	0	0	0	0	0	1	0	0	0	0	0	0	0
TRINITY_DN194506_c0_g1	0	0	0	1	0	0	0	1	0	0	0	0	0	0	0	0	0	1	0	0	0	0	0	0	0	0	0
TRINITY_DN140463_c0_g3	1	2	0	3	2	3	0	2	0	6	1	1	3	2	0	1	1	1	1	0	2	0	0	1	0	0	0
TRINITY_DN151156_c6_g4	8	7	0	2	0	1	8	5	22	0	15	5	0	6	1	1	6	6	1	11	2	0	0	0	0	5	0
TRINITY_DN158084_c5_g1	0	0	0	0	0	0	0	0	0	0	0	0	0	1	0	0	0	0	0	0	0	0	1	0	0	0	0
TRINITY_DN150679_c2_g2	0	0	0	0	0	0	0	0	0	0	0	0	0	0	0	0	0	0	0	0	0	0	0	0	0	0	0
TRINITY_DN158659_c2_g9	0	0	47.87	1	0	0	2	1	0	0	13	0	0	0	2	0	1	0	0	0	0	3	0	0	12	5	14
TRINITY_DN199770_c0_g1	0	0	0	0	0	0	0	0	0	0	0	0	0	0	0	0	0	0	0	0	0	1	0	0	0	0	0
TRINITY_DN70764_c0_g1	0	0	0	0	0	0	0	0	0	0	0	0	0	0	0	0	0	0	0	0	0	0	0	1	0	0	0
TRINITY_DN114518_c0_g1	0	3	0	0	0	0	1	1	1	0	0	0	1	0	1	1	0	2	0	0	0	3	1	0	0	0	1
TRINITY_DN210720_c0_g1	0	0	0	0	0	0	0	0	0	1	0	0	0	0	0	0	0	0	0	0	0	0	2	0	1	0	0
TRINITY_DN159813_c1_g6	0	0	1	0	9	1	0	0	6	7	6	0	1	1	0	5	18	1	0	3	8	1	0	8	20	2	3
TRINITY_DN214339_c0_g1	0	0	0	0	0	0	0	0	0	3	0	0	0	0	0	0	0	0	0	0	0	0	0	0	0	0	0
TRINITY_DN45905_c0_g1	0	0	0	2	0	0	0	0	0	0	0	0	0	0	0	0	0	0	0	0	0	0	0	1	0	0	0
TRINITY_DN133912_c8_g4	0	0	0	0	0	3	0	0	0	0	0	0	0	0	0	1	0	0	0	0	0	0	0	0	0	0	0
TRINITY_DN150172_c1_g3	0	22	3	41	25	25	10	2	118	30	21	3	10	105	2	2	21	20	199	1	8	56	0	17	43	3	7
TRINITY_DN142654_c4_g8	0	0	0	0	0	0	0	0	0	0	0	0	0	0	0	0	0	1	0	0	0	0	0	0	3.53	0	0
TRINITY_DN186934_c0_g1	0	1	0	0	0	0	0	0	0	0	0	0	0	1	0	0	0	0	0	0	0	0	0	0	0	0	0
TRINITY_DN45730_c0_g2	0	0	0	0	0	0	0	1	0	0	0	0	0	0	0	0	0	0	0	0	0	0	0	0	0	0	0
TRINITY_DN140283_c1_g9	0	7	0	0	0	0	0	0	0	0	0	0	0	0	0	0	7	0	0	0	0	0	0	0	1	0	0
TRINITY_DN108136_c2_g2	0	0	0	0	0	0	0	0	0	0	0	0	0	0	0	0	0	0	0	0	0	0	0	0	0	0	0
TRINITY_DN144284_c5_g1	3	2	4	1	1	9	10	5	5	5	5	6	4	5	1	4	6	3	3	4	4	8	9	7	12	0	6
TRINITY_DN185022_c0_g1	0	0	0	0	0	0	0	0	0	0	0	0	0	0	0	0	0	0	1	0	0	0	0	0	0	0	0
TRINITY_DN157829_c5_g3	60	102	52	2	56	88	43	46	83	92	72	39	77	107	17	83	74	70	45	26	33	23	44	0	109	18	27
TRINITY_DN236426_c0_g1	0	0	0	0	0	0	1	0	0	0	0	0	0	0	0	0	0	0	0	0	0	0	0	0	0	0	0
TRINITY_DN149880_c2_g1	0	0	0	0	0	0	0	0	4	0	5	0	0	0	0	0	0	0	0	0	0	0	1	0	0	1	0
TRINITY_DN170634_c0_g1	0	0	0	0	0	0	0	0	0	0	0	0	0	0	0	0	0	0	0	0	0	0	0	0	0	0	0
TRINITY_DN236501_c0_g1	1	0	0	0	0	0	0	0	0	0	0	0	0	0	1	3	0	0	0	0	0	0	0	0	0	0	0
TRINITY_DN153637_c2_g1	21	44	8	43	38	60	32	69	31	48	18	63	16	21	54	20	44	17	38	2	30	45	42	35	40	14	9
TRINITY_DN76933_c0_g1	0	0	2	0	0	0	1	0	0	0	1	0	0	0	0	1	0	0	0	0	0	0	1	0	1	0	0
TRINITY_DN80228_c0_g3	0	0	0	0	0	0	0	0	0	0	0	0	0	0	0	0	0	0	0	0	0	0	0	0	0	0	0
TRINITY_DN161414_c1_g4	209.53	55	23	34	10	135	109.24	199	121	131	28	138	47	29	7	219	116	186.15	6	14	15	143	163	276	14	13	12.47
TRINITY_DN147049_c1_g2	0	0	0	0	0	0	0	0	0	0	0	0	2	0	0	0	0	3	0	0	0	0	0	0	0	0	0
TRINITY_DN80077_c0_g1	0	0	0	0	0	0	0	0	4	0	0	0	0	0	0	0	0	0	0	0	0	0	0	0	0	0	0
TRINITY_DN5977_c0_g1	0	0	0	0	0	0	0	0	0	0	0	0	0	0	0	0	0	0	0	0	0	0	0	0	0	0	0
TRINITY_DN149599_c2_g1	27	29	12	17	7	16	18	14	27	32	38	8	9	14	6	30	23	18	20	25	14	24	18	22	44	13	5
TRINITY_DN72101_c0_g2	0	0	0	0	0	0	0	3	0	0	0	0	0	0	0	0	0	0	0	0	0	0	0	0	0	0	0
TRINITY_DN139483_c1_g1	0	0	0	0	0	0	0	0	0	0	0	0	0	0	0	0	0	0	0	0	0	0	0	0	0	0	0
TRINITY_DN112118_c0_g3	0	0	0	0	0	0	0	0	1	0	0	0	0	0	0	0	0	0	0	0	0	0	0	0	0	0	0
TRINITY_DN139725_c0_g1	0	0	0	1	118	0	0	0	0	0	11	0	0	0	0	0	0	18	0	0	0	0	0	0	0	0	0
TRINITY_DN158650_c1_g1	0	2	1	6	0	10	22	34	9	0	0	8	11	0	4	15	15	0	7	8	1	29	0	20	16	0	4
TRINITY_DN146401_c4_g2	0	0	0	1	0	3	2	2	0	0	1	0	0	0	0	1	0	1	2	0	0	0	0	0	0	0	0
TRINITY_DN81175_c1_g1	0	0	0	0	0	0	0	0	0	2	0	0	0	0	0	0	0	0	0	0	0	0	0	0	0	0	0
TRINITY_DN134609_c0_g1	0	0	0	0	0	0	0	0	0	0	0	0	0	0	0	0	0	0	0	0	0.77	1	0	0	0	0	0
TRINITY_DN130273_c0_g1	0	2.77	1	19	0	0	5	1.22	3.91	3	1	0	3	4.59	0	1	3.8	0	2	4.15	0	3	0	3.93	7.97	0	1
TRINITY_DN78488_c0_g2	0	0	0	0	0	0	0	0	0	0	0	0	0	0	0	0	0	0	0	0	0	0	0	0	0	0	0
TRINITY_DN150072_c0_g3	0	0	0	0	0	0	0	0	0	0	0	0	0	0	0	0	0	0	0	0	0	0	0	0	0	0	0
TRINITY_DN76955_c0_g1	0	0	0	0	0	0	0	0	0	0	0	0	0	0	0	0	0	0	0	0	0	0	0	0	0	0	0
TRINITY_DN71892_c0_g3	0	0	0	0	0	0	0	0	0	0	0	0	0	0	0	0	0	0	0	0	0	0	0	0	0	0	0
TRINITY_DN155754_c3_g1	0	0	0	0	0	0	0	0	0	0	0	0	0	0	0	1	0	0	0	0	0	0	0	0	0	0	5
TRINITY_DN41827_c0_g1	17	0	0	0	0	0	0	0	0	0	0	0	0	0	0	0	0	0	0	0	0	0	0	0	0	0	0
TRINITY_DN144364_c0_g1	0	0	0	0	0	0	0	0	0	0	0	0	0	0	0	0	0	0	0	0	0	0	0	0	0	0	0
TRINITY_DN94992_c0_g1	1	0	1	0	0	1	2	0	2	0	0	0	1	0	0	0	0	0	1	1	1	0	0	0	0	0	0
TRINITY_DN31554_c0_g1	0	0	0	0	0	0	0	0	0	0	0	0	1	0	0	0	0	0	0	0	0	0	0	0	0	0	0
TRINITY_DN147047_c2_g4	1	4	0	2	6	3	0	1	1	4	5	1	1	1	1	0	6	0	0	0	1	1	4	0	0	2	2
TRINITY_DN139874_c0_g3	0	0	0	0	0	0	0	0	0	0	0	0	0	0	0	0	0	0	0	0	0	0	0	0	0	0	0
TRINITY_DN135594_c3_g5	0	0	0	0	0	1	0	0	0	1	0	0	0	0	0	0	0	0	0	0	0	0	0	0	0	0	0
TRINITY_DN154497_c8_g1	6	0	4	1	4	15	14	4	13	9	14	0	2	9	0	13	11	5	9	3	1	10	8	6	6	2	4
TRINITY_DN217901_c0_g1	0	0	1	0	0	0	0	0	0	0	0	0	0	0	0	0	0	0	0	0	0	0	0	0	0	0	0
TRINITY_DN106412_c0_g3	0	0	0	0	0	0	0	0	0	0	0	0	0	0	0	0	0	0	0	0	0	0	0	0	0	0	0
TRINITY_DN135986_c2_g1	0	0	0	0	0	11.82	0	0	0	0	0	0	4	0	0	10	0	0	0	0	1	0	2	0	0	0	0
TRINITY_DN54619_c1_g1	0	0	0	0	0	0	0	0	0	1	0	0	0	0	0	0	0	0	0	0	0	0	0	0	0	0	0
TRINITY_DN25646_c0_g2	0	0	0	0	0	0	0	0	0	0	0	0	0	0	0	0	0	0	0	0	0	0	0	0	0	0	0
TRINITY_DN130200_c1_g1	0	1	1	4	0	23	0	1	0	3	0	2	2	4	1	0	1	2	0	2	0	2	0	1	0	5	0
TRINITY_DN227665_c0_g1	0	0	0	0	0	0	0	0	0	0	0	0	0	0	1	0	0	0	0	0	0	0	0	0	0	0	0
TRINITY_DN224561_c0_g1	0	0	0	0	0	0	0	0	0	0	0	0	0	0	0	0	0	0	0	0	0	0	0	0	0	0	0
TRINITY_DN149294_c0_g1	0	0	0	0	0	0	0	0	0	0	0	0	0	0	0	0	0	0	0	0	0	0	0	0	0	0	0
TRINITY_DN150154_c0_g3	0	0	0	0.8	0	0.54	0	0	0	0	0	0	0	0	0	0	0	0	0	0	0	0	0	0	0	0	0
TRINITY_DN75015_c0_g1	0	0	0	0	0	0	0	0	0	0	0	0	0	0	0	0	0	0	0	0	0	0	0	0	5	0	0
TRINITY_DN150340_c1_g1	4	4	3	9	3	1	1	1	11	8	11	0	0	1	4	0	0	1	5	9	2	1	5	2	6	3	2
TRINITY_DN237514_c0_g1	0	0	0	0	0	0	0	0	0	0	0	0	0	0	0	0	0	0	0	0	0	2	0	0	0	0	0
TRINITY_DN158382_c0_g4	6	1	3	25	7	10	6	6	11	7	9	4	12	4	7	5	9	8	9	4	5	8	5	10	15	0	4
TRINITY_DN45529_c0_g1	0	1	0	0	0	0	0	0	0	0	0	0	0	0	0	0	0	0	0	0	0	0	0	0	0	0	0
TRINITY_DN146892_c6_g7	0	0	0	0	0	0	1	0	0	0	0	0	0	0	0	0	2	0	0	0	0	0	0	0	0	0	0
TRINITY_DN139255_c1_g1	0	0	0	0	0	0	0	0	0	0	0	0	0	0	0	0	0	0	0	0	0	0	0	0	1	0	0
TRINITY_DN151361_c1_g1	0	0	0	0	0	0	0	0	1	0	0	0	0	0	0	0	0	0.5	0	0	0	0	0	0	0	0	0
TRINITY_DN231458_c0_g1	0	0	0	0	0	0	0	0	0	0	0	0	0	0	0	0	0	0	0	0	0	0	0	0	0	0	0
TRINITY_DN95761_c1_g1	5	0	0	0	0	0	0	0	0	0	0	0	0	0	0	0	0	0	0	0	0	0	0	0	0	0	0
TRINITY_DN76075_c0_g2	0	0	1	4	0	0	0	0	0	0	0	0	0	0	0	0	0	0	0	0	0	1	1	0	0	0	0
TRINITY_DN243182_c0_g1	0	0	0	0	0	0	0	0	0	0	0	0	0	0	0	0	0	0	4	0	0	0	1	0	0	0	0
TRINITY_DN99327_c0_g2	0	0	0	0	0	0	1	0	0	0	0	0	1	0	0	0	1	0	1	0	1	0	0	0	0	0	0
TRINITY_DN91724_c0_g1	0	0	0	0	0	0	1	0	1	0	0	2	1	1	0	0	0	0	2	0	0	1	1	2	0	0	0
TRINITY_DN153559_c2_g12	0	0	0	0	0	0	0	0	0	0	0	0	0	0	0	0	0	3.88	0	0	0	0	0	0	1.09	0	0
TRINITY_DN145029_c0_g2	0	0	0	0	0	0	0	0	0	0	0	0	0	0	0	0	0	0	0	0	0	0	0	0	0	0	0
TRINITY_DN95373_c0_g1	0	0	0	0	0	0	0	0	0	0	0	0	0	0	0	0	0	0	0	0	0	0	0	0	0	0	0
TRINITY_DN154560_c3_g1	0	0	0	0	0	0	1	0	0	0	0	0	0	0	0	0	0	0	0	0	0	0	0	0	0	0	0
TRINITY_DN187748_c0_g1	1	0	0	0	0	0	0	0	0	1	0	0	0	1	0	0	0	0	0	0	0	0	1	0	0	0	0
TRINITY_DN137771_c8_g1	0	0	0	0	0	0	0	0	0	0	0	0	0	0	0	0	0	0	0	0	0	0	0	0	0	0	0
TRINITY_DN177480_c0_g1	0	0	0	0	0	0	0	1	0	0	0	0	0	0	0	0	0	0	0	0	1	0	0	0	0	0	0
TRINITY_DN152662_c1_g1	0	0	1	0	0	0	0	0	0	0	0	1	0	1	0	0	0	5	0	0	0	0	0	0	0	0	0
TRINITY_DN150415_c2_g1	0	0	0	0	0	0	0	0	0	0	0	0	0	0	0	0	0	0	0	0	0	0	0	0	0	0	0
TRINITY_DN50963_c0_g2	0	0	0	0.5	0	0	0	0	0	0	0	0	0	0	0	3	0	0	0	0	0	0	0	0	0	0	0
TRINITY_DN71265_c0_g1	0	0	0	0	0	0	0	0	0	0	0	0	0	0	0	0	0	0	0	0	0	0	0	0	0	0	0
TRINITY_DN132362_c2_g1	0	0	0	0	0	0	0	0	0	2	0	0	0	0	0	0	0	0	0	0	0	0	0	0	0	0	0
TRINITY_DN146682_c1_g1	0	0	0	0	0	0	0	0	0	0	1	0	0	0	0	0	0	0	0	0	0	0	1	0	0	0	0
TRINITY_DN56657_c0_g1	2	0	0	0	0	0	0	1	1	0	0	0	1	0	0	1	0	0	0	0	0	0	0	3	0	0	2
TRINITY_DN215572_c0_g1	0	0	0	1	1	0	0	0	0	0	0	0	0	0	0	0	0	0	0	0	0	0	0	0	0	0	0
TRINITY_DN158276_c2_g4	12	0	5	0	0	0	0	0	0	0	0	0	0	0	0	0	0	0	0	0	0	0	0	0	0	0	0
TRINITY_DN141357_c1_g1	0	0	0	0	0	1	0	0	0	0	0	0	0	0	0	0	0	0	0	0	0	0	0	0	0	0	0
TRINITY_DN106966_c0_g2	0	0	0	0	0	1	0	1	0	0	0	0	0	0	0	0	0	0	0	0	0	0	0	0	0	0	0
TRINITY_DN152228_c6_g4	0	3	1	9	0	0	0	4	0	0	0	0	0	0	0	0	0	0	0	0	0	3	0	0	4	0	0
TRINITY_DN15264_c0_g2	0	0	0	0	0	0	0	0	0	0	0	0	0	0	0	0	0	0	0	0	0	0	0	0	0	0	0
TRINITY_DN145810_c1_g2	9	0	0	0	12	21	0	0	0	0	0	0	1	0	13	2	13	0	0	1	0	0	0	0	0	0	0
TRINITY_DN8614_c0_g2	0	0	0	0	0	0	0	0	0	0	0	0	0	0	3	0	0	0	0	0	0	0	0	0	0	0	0
TRINITY_DN166142_c0_g1	0	0	0	0	0	1	0	0	0	0	0	0	0	1	0	0	0	0	0	0	0	0	0	0	0	0	0
TRINITY_DN172644_c0_g1	0	0	0	0	0	0	0	0	0	0	0	0	0	0	0	0	0	0	0	4	0	0	0	0	0	0	0
TRINITY_DN188082_c0_g1	0	0	0	0	0	0	0	0	0	0	0	0	0	0	0	0	0	0	0	0	0	0	0	0	0	0	0
TRINITY_DN3008_c0_g1	0	0	0	1	0	0	0	0	1	0	2	0	0	0	0	0	0	0	1	0	0	0	0	0	0	0	0
TRINITY_DN89494_c1_g1	0	0	0	1	0	0	0	1	0	1	0	0	1	0	0	0	0	0	0	0	1	0	1	0	0	0	0
TRINITY_DN230094_c0_g1	0	0	0	0	0	0	0	0	0	0	0	0	0	1	1	0	0	0	0	1	0	0	0	0	0	0	0
TRINITY_DN215198_c0_g1	0	0	0	0	0	0	0	0	0	0	0	0	0	0	0	0	0	1	0	0	0	0	0	0	0	0	0
TRINITY_DN131338_c1_g1	0	0	0	3	0	0	0	0	1	0	0	0	0	1	0	0	0	0	0	0	0	0	0	0	0	0	0
TRINITY_DN57307_c1_g1	0	0	0	0	0	0	0	0	0	0	0	0	0	0	0	0	0	0	0	0	0	0	0	0	0	0	0
TRINITY_DN138544_c2_g11	0	0	0	0	1	0	0	0	0	0	0	0	0	0	0	0	0	0	0	0	0	0	0	0	0	0	0
TRINITY_DN151036_c7_g1	2	0	2	1	0	3	4	3	5	1	0	2	0	3	0	5	2	6	13	3	1	0	0	0	5	0	5
TRINITY_DN84201_c0_g1	0	0	0	1	0	0	0	0	0	0	0	0	0	0	0	0	0	0	0	0	0	0	5	0	0	0	0
TRINITY_DN52747_c0_g1	0	0	0	0	0	0	0	0	0	0	0	0	0	0	0	0	0	0	0	0	0	0	0	0	0	0	0
TRINITY_DN141700_c9_g1	0	0	1	0	0	0	1	0	0	0	0	0	0	0	0	0	0	0	0	0	0	0	0	0	0	0	0
TRINITY_DN153892_c1_g5	0	0	0	1	0	1	0	1	2	0	0	0	0	1	1	0	0	2	1	0	0	0	2	4	0	0	0
TRINITY_DN172617_c0_g1	0	1	0	0	1	0	0	0	0	0	0	0	1	0	0	0	0	0	0	0	0	0	0	0	0	0	1
TRINITY_DN1355_c0_g1	0	0	0	0	0	0	0	0	0	0	0	0	0	0	0	0	0	0	0	0	0	0	0	0	0	0	0
TRINITY_DN156896_c2_g6	1.14	0	0	0	0	0	1	0	0	2	0	0	2	0	1	0	0	2	1	0	0	0	0	0	0	0	0
TRINITY_DN165739_c0_g1	0	0	0	0	0	0	0	1	0	0	0	0	0	0	0	0	1	0	0	0	0	0	0	0	0	0	0
TRINITY_DN173166_c0_g1	0	0	0	0	0	0	0	0	0	0	0	0	0	0	0	0	0	0	0	0	0	0	0	0	0	0	0
TRINITY_DN179640_c0_g1	0	0	0	1	0	0	0	0	0	1	0	0	0	1	0	0	0	0	1	0	1	0	0	0	0	0	0
TRINITY_DN134970_c2_g5	0	0	0	0	0	0	0	1	0	1	1	0	0	0	0	1	0	0	0	0	0	0	0	0	0	0	0
TRINITY_DN117227_c0_g3	0	0	0	0	0	0	0	0	0	0	0	0	0	0	0	0	0	0	0	0	0	0	0	0	0	0	0
TRINITY_DN144150_c0_g2	1	0	0	0	0	1	0	0	4	0	2	0	0	0	0	2	2	0	2	7	0	0	2	1	0	0	2
TRINITY_DN217750_c0_g1	0	0	0	0	0	0	0	0	0	0	0	0	0	0	0	0	0	0	0	0	0	0	0	0	0	0	0
TRINITY_DN47779_c0_g1	0	0	0	0	0	0	0	0	0	0	0	0	0	0	0	0	0	0	0	0	0	0	0	0	0	0	0
TRINITY_DN233944_c0_g1	0	0	0	0	0	0	0	0	0	0	0	0	0	0	0	0	0	0	0	0	1	0	0	0	0	0	0
TRINITY_DN28725_c0_g1	0	0	0	0	0	0	0	0	0	0	0	0	0	0	0	0	0	0	0	0	0	0	1	0	0	0	0
TRINITY_DN141405_c6_g2	0	0	0	0	0	0	0	0	0	0	0	0	0	0	0	0	0	0	0	0	0	0	0	0	2	0	0
TRINITY_DN208821_c0_g1	0	0	0	0	0	0	0	0	0	0	0	0	0	0	0	0	0	0	0	0	0	0	0	0	0	0	0
TRINITY_DN154165_c0_g1	0	0	0	0	0	0	0	0	0	0	0	0	0	0	0	0	0	0	0	0	0	0	0	0	0	0	0
TRINITY_DN159205_c1_g3	0	0	0	0	0	0	0	0	0	0	0	0	0	0	5	0	0	0	0	0	0	0	0	0	0	0	0
TRINITY_DN223091_c0_g1	0	0	0	0	0	0	0	0	0	0	0	0	0	0	0	1	0	0	0	0	0	0	1	0	0	0	0
TRINITY_DN146208_c1_g1	0	0	0	2	0	0	0	0	0	0	0	0	0	0	0	0	0	0	0	0	0	0	0	0	0	0	0
TRINITY_DN132976_c2_g2	0	0	0	0	0	0	0	0	0	0	0	0	0	0	0	0	0	0	0	0	0	0	0	0	1	0	0
TRINITY_DN69376_c0_g2	0	0	0	0	0	0	0	0	0	0	0	0	0	0	0	0	1	0	0	0	0	0	0	0	0	0	0
TRINITY_DN175486_c0_g1	0	0	0	0	1	0	0	0	0	0	1	0	0	0	0	0	0	0	0	0	0	0	0	0	0	0	0
TRINITY_DN158769_c1_g1	0	0	0	0	0	0	0	0	0	0	0	0	0	0	0	0	0	0	0	0	0	0	0	0	0	0	0
TRINITY_DN137000_c0_g2	6	2	5	6	2	3	15	5	8	1	88	4	4	11	8	4	11	8	5	12	10	5	2	8	15	0	9
TRINITY_DN152832_c3_g2	0	1	0	0	0	0	0	0	0	0	0	0	0	0	0	0	0	0	0	0	2	0	1	0	0	0	0
TRINITY_DN190469_c0_g1	0	0	0	0	0	0	0	0	0	0	0	1	0	0	0	0	0	1	0	0	0	0	0	0	0	0	0
TRINITY_DN158311_c1_g3	0	0	0	0	0	0	0	0	0	0	1	0	0	0	0	0	0	0	0	0	0	0	0	0	0	0	0
TRINITY_DN159610_c1_g1	0	0	0	0	0.12	0	6.14	0	2.59	0	2.25	0	0.28	0	0	0	0	1.39	0	0	0	0	0.13	1	0	0.16	0
TRINITY_DN230499_c0_g1	0	0	0	0	0	1	0	0	0	0	0	0	0	0	0	0	0	0	0	0	0	0	0	0	0	0	0
TRINITY_DN141588_c0_g1	0	0	0	0	5	6	0	0	0	0	0	0	0	0	1	0	0	0	0	2	3	0	0	23	0	0	0
TRINITY_DN58598_c0_g1	0	0	0	0	1	0	0	0	0	0	0	0	0	0	0	0	0	0	0	0	0	0	0	0	0	0	0
TRINITY_DN151942_c2_g3	0	0	0	0	3	0	0	65	0	0	0	0	0	47	0	0	1	0	0	0	1	40	43	64	5	0	0
TRINITY_DN94469_c0_g1	0	0	0	0	0	0	0	0	0	0	0	0	0	0	0	0	0	0	0	0	0	0	0	0	0	0	0
TRINITY_DN139662_c1_g1	0	0	0	5	2	1	0	0	0	0	1	0	0	0	3	0	0	0	0	0	0	0	0	0	4	0	0
TRINITY_DN101617_c0_g1	37	0	0	9	0	0	0	0	0	18	15	23	2	0	0	0	0	24	12	6	0	0	0	0	0	2	8
TRINITY_DN124372_c0_g1	1	0	0	4	0	1	0	1	2	0	1	0	0	1	0	0	0	1	0	0	0	0	0	0	3	0	0
TRINITY_DN51964_c0_g3	0.5	0	0	0	0	0	0	0	2	0	0	0	0	0	0	0	2	0	0	0	0	0	0	0	0	0	0
TRINITY_DN102138_c1_g1	0	1	0	0	0	0	0	0	0	0	0	0	0	0	0	0	1	0	0	0	0	0	0	0	0	0	0
TRINITY_DN145060_c2_g4	4	0	1	0	0	0	0	6	0	0	0	0	1	0	0	2	0	0	0	1	0	3	2	0	0	0	2
TRINITY_DN215573_c0_g1	0	0	0	0	0	0	0	0	0	0	0	0	0	0	0	0	1	0	0	0	0	0	0	0	0	0	0
TRINITY_DN194975_c0_g1	0	0	0	0	0	0	1	0	1	0	0	0	0	0	0	0	0	0	0	0	0	0	0	0	0	0	0
TRINITY_DN4315_c0_g2	0	0	0	0	0	2	0	0	2	0	0	0	0	0	0	0	0	0	0	0	0	0	1	0	0	0	0
TRINITY_DN195487_c0_g1	0	0	0	0	0	0	0	0	0	0	0	1	0	0	0	0	0	0	0	0	0	0	0	0	0	0	0
TRINITY_DN197189_c0_g1	0	0	0	0	0	0	0	0	0	0	0	0	0	0	0	0	0	0	0	0	0	0	0	0	0	0	0
TRINITY_DN141714_c3_g4	0	0	0	0	0	0	0	0	0	0	0	0	0	0	0	0	0	0	0	0	0	0	0	5	0	0	0
TRINITY_DN156952_c3_g1	176	109	72	97	54	203	257	168	127	118	109	112	59	84	38	125	75	207	61	38	77	113	100	164	138	19	61
TRINITY_DN156466_c1_g3	3.42	3.86	5.33	7.21	7.73	8.27	0	0	4.21	4.29	5.83	1.2	8.93	2.26	0.55	0	9.66	0.31	4.84	1	0	2	4.12	1	0	0	0
TRINITY_DN135582_c2_g2	0	0	0	0	0	0	0	0	0	0	0	0	0	0	0	0	0	0	0	0	0	0	0	0	0	0	0
TRINITY_DN185472_c0_g1	0	0	0	0	0	1	0	0	0	0	0	0	0	0	0	0	0	0	0	0	0	0	0	0	0	0	0
TRINITY_DN109795_c1_g1	0	0	0	0	0	0	0	0	0	0	0	0	0	0	0	0	0	0	0	1	0	0	0	0	0	0	0
TRINITY_DN118307_c0_g1	0	0	0	0	0	0	0	0	0	0	0	0	0	0	0	0	0	0	0	0	0	0	0	0	0	0	0
TRINITY_DN159019_c0_g4	2	0	1	1	0	1	0	0	1	2	2	0	0	0	0	0	2	3	0	0	6	0	1	4	3	0	0
TRINITY_DN108530_c0_g1	0	0	0	0	0	0	0	0	0	0	1	0	0	0	0	1	0	0	0	0	0	0	0	0	1	0	0
TRINITY_DN150032_c1_g3	0	0	0	0	0	0	0	0	0	0	0	0	0	0	0	0	0	0.33	0	0	0	0	0	0	0	0	0
TRINITY_DN196396_c0_g1	0	0	0	0	0	0	0	0	0	0	0	0	0	7	0	0	0	0	0	0	0	0	0	0	0	0	0
TRINITY_DN220172_c0_g1	0	4	3	0	0	0	1	0	0	0	0	0	0	0	0	0	0	0	0	0	0	0	0	0	0	0	0
TRINITY_DN209311_c0_g1	0	0	0	0	0	1	0	0	0	0	0	0	0	0	0	0	1	0	0	0	0	0	0	0	0	0	0
TRINITY_DN100958_c0_g2	0	0	0	0	0	1	2	2	0	0	0	0	0	0	0	0	0	0	0	0	0	0	1	0	0	0	0
TRINITY_DN42250_c0_g1	0	0	0	1	0	0	0	0	0	0	0	0	0	0	0	0	0	0	0	0	0	0	0	1	0	0	0
TRINITY_DN162178_c26_g2	2	0	0	0	0	0	0	6	0	0	0	8	0	0	0	0	0	2	0	0	0	0	0	1	0	0	4
TRINITY_DN31649_c0_g1	0	0	0	0	0	0	0	0	0	0	0	0	0	0	0	0	0	0	0	0	0	0	0	0	0	0	0
TRINITY_DN195574_c0_g1	0	0	0	1	0	1	0	0	0	0	0	0	0	0	0	0	0	0	0	1	0	1	0	0	0	0	0
TRINITY_DN108225_c0_g1	0	7	2	7	2	0	0	0	0	0	2	6	0	2	0	0	0	0	4	0	0	0	0	0	11	0	0
TRINITY_DN150551_c3_g2	2	0	0	0	0	0	1	0	9	0	2	3	0	0	0	0	1	1	1	0	0	3	0	0	0	0	1
TRINITY_DN81211_c0_g1	0	0	0	0	0	0	0	0	1	0	0	0	0	0	0	0	0	0	0	0	2	0	0	0	0	0	0
TRINITY_DN137141_c1_g1	1	0	1	1	0	1	0	0	8	2	7	3	0	1	0	1	0	1	0	2	0	0	3	2	4	5	2
TRINITY_DN132324_c0_g6	0	0	0	0	0	0	0	0	0	0	0	0	0	0	0	0	0	0	0	0	0	0	0	0	9	0	0
TRINITY_DN124622_c1_g1	0	0	0	0	0	1	3	2	0	0	0	0	0	0	0	2	0	2	0	0	0	2	0	0	2	0	0
TRINITY_DN120143_c0_g2	0	0	0	0	0	0	0	0	0	0	0	0	0	1	0	0	0	0	0	0	0	0	1	0	0	0	0
TRINITY_DN158501_c0_g5	0	0	0	1	0	1	0	0	0	0	1	0	0	0	0	0	0	0	0	0	0	0	0	0	0	0	0
TRINITY_DN148700_c2_g1	0	0	0	0	0	0	0	0	0	0	0	0	0	0	0	0	0	0	0	0	0	0	0	0	0	0	0
TRINITY_DN210424_c0_g1	0	0	0	0	0	0	0	0	0	0	0	0	0	0	0	1	0	0	0	0	0	0	1	0	0	0	0
TRINITY_DN160925_c2_g3	0	0	0	1	0	0	0	0	0	0	0	0	0	0	0	0	0	0	0	0	0	0	2	0	0	1	0
TRINITY_DN139810_c0_g1	2	0	0	0	0	0	0	1	1	0	0	0	2	0	0	1	0	2	0	0	0	0	1	0	2	0	0
TRINITY_DN8303_c0_g1	1	1	0	0	1	0	0	1	2	1	0	0	1	0	0	0	0	0	0	1	0	0	0	2	1	0	0
TRINITY_DN160901_c0_g2	0	0	0	0	3	0	0	1	0	7	11	0	0	0	0	0	2	0	0	0	1	0	1	0	3	0	0
TRINITY_DN130625_c0_g5	0	0	4	0	0	109	0	0	0	0	0	0	0	0	0	2	0	0	0	0	0	0	0	0	0	0	0
TRINITY_DN156074_c1_g1	0	0	0	0	0	0	1	0	0	0	0	0	1	0	0	0	0	0	0	0	0	0	0	0	0	0	0
TRINITY_DN215978_c0_g1	0	0	0	0	0	0	0	0	0	0	0	0	0	0	0	0	0	0	0	0	0	0	0	0	0	0	0
TRINITY_DN137134_c0_g1	0	0	0	0	0	0	0	0	0	0	1	0	0	0	0	0	0	0	0	0	0	0	0	0	0	0	0
TRINITY_DN122148_c0_g1	2	0	0	0	0	0	0	0	0	0	0	0	0	0	0	0	0	0	0	0	0	0	0	3	0	0	0
TRINITY_DN107171_c0_g1	0	0	0	0	0	0	0	0	0	0	0	0	0	1	0	0	0	0	0	0	0	0	0	0	0	0	0
TRINITY_DN143330_c0_g1	0	0	0	0	0	0	0	0	0	0	0	0	0	0	0	1	0	0	0	0	1	1	0	0	0	0	0
TRINITY_DN146876_c3_g1	10	12.06	26	9	16	16	21	24	42	64	28	16	19	23	19	25	15	16	17	33	13	21	20	23	36	17	28
TRINITY_DN135911_c0_g3	1	3	0	3	0	0	0	0	0	1	0	0	0	3	0	0	0	0	0	0	0	1.05	0	0	2	0	0
TRINITY_DN155693_c1_g1	0	0	0	0	0	0	0	0	0	0	0	0	0	0	0	0	0	0	0	0	0	0	0	0	0	0	0
TRINITY_DN231492_c0_g1	1	0	0	0	0	0	1	0	0	1	0	1	0	0	0	0	0	1	0	0	0	0	1	0	0	0	0
TRINITY_DN187032_c0_g1	0	0	0	0	0	0	0	0	0	0	0	0	0	0	0	0	0	0	0	0	0	0	0	0	0	0	0
TRINITY_DN152896_c4_g3	1	3	2	0	4	6	0	5	3	2	1	0	3	2	2	5	0	1	5	0	3	1	3	1	1	0	0
TRINITY_DN160942_c2_g1	0	0	0	0	0	0	0	0	0	0	0	0	0	0	0	0	0	0	0	0	0	0	0	0	0	0	0
TRINITY_DN161298_c2_g1	0	0	1	0	0	0	0	0	0	0	0	0	0	0	0	0	0	0	0	0	0	0	0	0	0	0	0
TRINITY_DN148655_c1_g1	14	5	3	4	2	20	33	26	10	8	9	11	6	4	1	17	6	6	4	10	5	10	6	5	27	10	13
TRINITY_DN150882_c1_g2	0	0	0	0	0	0	0	0	0	0	0	0	0	0	0	0	0	0	0	0	0	0	0	0	0	0	0
TRINITY_DN53881_c0_g2	0	0	0	0	0	0	0.5	2	0	0	0	1.5	0	0	0	0	3	0	0	0	0	0	0	0	0	0	0
TRINITY_DN138606_c0_g2	0	0	0	0	0	0	0	0	0	0	0	0	0	0	0	0	0	0	0	0	0	0	0	0	0	0	0
TRINITY_DN195421_c0_g1	0	2	0	2	0	1	0	0	0	0	0	0	0	0	0	0	0	0	0	0	0	0	0	0	1	0	0
TRINITY_DN133207_c2_g3	1	0	1	1	0	0	1	0	0	0	0	0	0	0	0	2	0	0	0	0	0	0	0	0	0	0	0
TRINITY_DN104733_c0_g1	0	0	0	0	1	0	0	0	0	0	0	0	0	0	0	0	0	0	0	0	0	0	0	0	0	0	0
TRINITY_DN106716_c0_g3	0	0	0	0	0	0	1	0	0	0	0	0	0	0	0	0	0	0	0	0	0	0	0	0	2.67	0	0
TRINITY_DN49716_c0_g1	0	0	0	0	2	0	0	0	0	0	0	0	0	0	0	0	0	0	0	0	0	0	0	0	0	0	0
TRINITY_DN219847_c0_g1	0	0	0	0	0	0	0	0	0	0	0	0	0	1	0	0	0	1	0	0	0	0	0	0	0	0	0
TRINITY_DN220787_c0_g1	0	0	0	0	0	0	0	0	0	0	0	0	0	0	0	0	0	0	0	0	0	0	0	0	0	0	0
TRINITY_DN158502_c5_g2	1	1	0	0	3	1	0	1	0	3	0	0	1	1	4	0	0	3	2	1	0	3	0	0	4	0	0
TRINITY_DN92183_c0_g2	0	3.15	0	0	1.73	3	0	0	0	0	0	0	0	0	0	1	0	0	0	0	0	0	0	0	0	0	0
TRINITY_DN8911_c0_g1	0	0	0	0	0	0	0	0	0	0	0	1	0	0	0	0	0	0	0	0	0	0	0	0	0	0	1
TRINITY_DN159306_c0_g5	0	0	0	0	0	0	0	0	0	0	0	0	1	0	0	0	1	2	0	0	0	0	0	0	0	0	0
TRINITY_DN126074_c0_g1	0	0	0	0	0	0	0	3	0	1	1	0	0	0	0	2	0	0	2	0	1	0	1	0	0	0	2
TRINITY_DN88075_c0_g1	0	0	0	0	0	0	0	0	0	0	0	0	0	0	0	0	0	0	0	0	0	0	0	0	0	0	0
TRINITY_DN47562_c0_g1	1	6	0	3	1	0	0	0	0	0	0	0	1	1	0	1	0	0	1	0	0	0	0	0	0	0	0
TRINITY_DN167186_c0_g1	0	0	0	0	0	0	0	0	0	0	0	0	0	0	0	0	0	0	0	0	0	0	0	0	0	0	0
TRINITY_DN159140_c0_g1	7	4	1	0	2	3	3	3	2	0	2	5	3	2	0	4	0	0	4	0	2	1	2	6	6	1	3
TRINITY_DN158493_c3_g1	0	0	0	1	0	1	1	0	0	0	0	0	1	0	0	0	0	0	0	0	0	0	0	0	0	0	0
TRINITY_DN247165_c0_g1	0	0	0	0	0	0	0	0	0	0	0	0	0	0	0	0	0	0	0	0	0	0	0	0	0	1	0
TRINITY_DN135053_c0_g1	0	0	0	0	0	0	0	0	0	0	0	0	0	0	0	1	0	0	0	0	0	0	0	1	0	0	0
TRINITY_DN101867_c0_g1	2	2	0	0	0	0	3	1	1	0	0	1	0	3	0	0	1	0	0	0	0	2	0	0	0	0	0
TRINITY_DN226866_c0_g1	0	0	0	0	0	0	0	0	1	0	0	0	0	0	0	0	0	0	1	0	0	0	0	0	0	0	0
TRINITY_DN127080_c0_g5	0	0	0	0	0	0	0	0	0	0	0	0	0	0	0	0	0	0	0	0	0	0	0	0	0	0	0
TRINITY_DN230143_c0_g1	0	0	0	0	0	0	0	0	0	0	0	0	0	0	0	1	0	0	0	0	0	0	0	0	0	0	0
TRINITY_DN127442_c0_g1	0	0	0	0	2	0	0	0	4	2	0	1	1	0	0	3	0	0	2	2	1	0	0	1	2	0	2
TRINITY_DN133654_c0_g1	8	2	2	3	1	7	7	6	3	5	3	2	2	3	1	9	0	2	4	1	0	5	2	1	6	1	1
TRINITY_DN131453_c1_g1	0	2	0	0	0	0	3	2	1	0	4	0	0	1	1	0	0	1	0	1	1	2	0	0	1	2	0
TRINITY_DN135625_c3_g1	1	0	0	0	3	2	4	0	2	2	1243	0	4	0	3	20	0	0	0	0	1	18	105	120	0	1	1
TRINITY_DN151138_c1_g2	0	0	0	0	0	0	0	0	0	0	0	0	0	0	0	0	0	0	0	1	0	0	0	0	0	0	0
TRINITY_DN26138_c0_g1	0	0	0	0	0	0	0	0	0	0	0	0	0	1	0	0	0	0	0	0	0	0	0	0	0	0	0
TRINITY_DN242953_c0_g1	0	0	2	0	0	0	0	0	0	0	1	0	0	0	0	0	0	0	0	0	0	0	0	0	0	0	0
TRINITY_DN181193_c0_g1	0	0	0	0	0	0	0	0	0	0	0	0	0	0	0	0	0	0	0	0	0	0	0	0	0	0	0
TRINITY_DN21065_c0_g1	0	0	0	0	0	0	0	0	0	0	3	0	0	0	1	0	0	0	0	0	0	0	1	0	0	0	0
TRINITY_DN168882_c0_g1	0	0	0	0	0	0	0	0	0	0	0	0	0	0	0	0	0	0	0	0	0	0	0	0	0	0	0
TRINITY_DN134434_c0_g2	0	0	0	0	0	0	1	1	4	1	2	0	0	0	0	0	1	1	0	0	0	0	1	1	0	0	4
TRINITY_DN161994_c3_g9	0	0	0	0	0	1	0	2	0	2	2	0	1	0	0	2	0	0	1	0	0	0	1	1	1	0	0
TRINITY_DN9239_c0_g1	1	0	0	0	0	0	1	0	0	0	0	1	0	0	0	0	0	0	0	0	0	0	0	0	0	0	0
TRINITY_DN161081_c1_g4	12	1	2	11	5	9	1	10	31	9	36	1	2	0	1	45	30	7	2	5	0	2	1	5	27	1	6
TRINITY_DN60689_c0_g1	0	0	1	0	0	0	0	0	0	0	0	0	1	0	0	0	0	0	0	0	0	0	0	0	3	0	0
TRINITY_DN138344_c1_g3	0	0	0	0	0	0	0	0	0	0	0	0	0	0	0	0	0	0	0	0	0	0	0	0	0	0	1
TRINITY_DN64527_c0_g2	1	0	0	0	0	1	2	1	0	0	0	0	0	0	0	1	0	0	0	0	0	0	0	0	2	0	0
TRINITY_DN171974_c0_g1	0	0	0	0	0	0	0	0	1	0	0	0	0	0	0	0	1	0	0	0	0	0	0	0	0	0	0
TRINITY_DN145289_c0_g4	0	0	0	0	0	0	0	0	0	0	0	0	0	0	0	0	0	0	0	0	0	0	0	0	0	0	0
TRINITY_DN133620_c0_g1	0	0	0	0	0	0	0	0	0	0	0	0	0	0	0	0	0	0	0	0	0	0	0	0	0	0	0
TRINITY_DN131284_c0_g2	0	0	0	0	0	2	0	0	0	0	0	0	5	0	0	0	0	0	4	0	0	0	0	0	0	0	0
TRINITY_DN118927_c0_g1	1	0	0	1	0	0	2	0	0	0	0	0	0	0	0	0	0	0	0	1	0	0	0	0	0	0	0
TRINITY_DN155889_c4_g3	0	0	0	0	0	0	0	0	0	0	0	0	0	0	0	0	0	0	0	0	0	0	0	0	0	0	0
TRINITY_DN66606_c0_g2	0	0	0	0	0	0	0	0	0	0	0	0	0	0	0	0	0	0	0	0	0	0	0	0	0	0	2
TRINITY_DN131888_c4_g7	2	0	1	0	1	1	8	2	4	1	1	3	0	4	1	0	1	1	1	0	0	1	4	3	1	0	0
TRINITY_DN55242_c0_g1	0	0	0	0	0	0	0	0	0	2	0	0	0	0	0	0	0	0	0	0	0	0	0	0	0	0	0
TRINITY_DN107205_c1_g1	0	0	0	0	0	0	0	0	0	0	0	0	0	0	0	0	0	0	0	0	0	0	0	0	0	0	0
TRINITY_DN142290_c1_g1	0	3	1	1	1	0	4	0	7	0	0	1	6	1	1	0	1	1	2	0	1	0	0	3	0	1	0
TRINITY_DN35920_c0_g2	0	0	1	2	0	0	2	0	0	0	0	0	0	2	0	0	0	0	0	0	0	0	0	0	0	0	0
TRINITY_DN160263_c5_g1	16	7	6	7	7	16	20	24	17	12	10	9	3	12	2	23	11	18	10	7	9	9	19	11	7	3	13
TRINITY_DN152552_c1_g2	0	0	0	0	0	0	0	0	0	0	0	0	2	0	0	0	0	0	4	0	0	0	0	0	0	0	0
TRINITY_DN131955_c0_g1	0	0	0	0	0	0	0	0	0	0	0	0	0	0	0	0	0	0	0	0	0	0	0	0	0	0	0
TRINITY_DN748_c0_g2	0	0	0	0	0	0	0	0	0.5	0	0	0	0	0	0	0	0	0	0	0	0	0	0	0	1	0	0
TRINITY_DN159056_c1_g4	2	0	0	0	0	5	1	1	0	5	0	0	2	1	1	0	0	0	1	0	1	2	1	0	1	0	0
TRINITY_DN117879_c0_g2	0	25	0	0	1	2	1	0	1	0	0	0	24	16	0	21	0	51	9	61	34	0	4	1	7	6	0
TRINITY_DN147453_c4_g6	0	0	0	0	0	0	0	0	1	0	0	0	0	0	0	1	0	0	0	0	0	0	0	0	0	0	1
TRINITY_DN125986_c0_g1	1	1	0	0	0	2	1	3	6	2	1	0	0	2	0	4	0	0	3	2	0	5	3	0	2	0	3
TRINITY_DN133544_c1_g2	0	0	0	0	0	0	0	0	0	0	0	0	0	0	0	0	0	0	0	0	0	0	0	0	0	0	0
TRINITY_DN120102_c0_g2	0	1	2	2	1	0	2	4	13	9	4	0	2	0	0	2	0	3	1	2	1	0	1	1	6	0	2
TRINITY_DN146151_c3_g1	0	0	0	0	0	0	0	6	0	0	0	0	0	0	0	0	0	2	0	0	0	0	0	0	0	0	0
TRINITY_DN134896_c1_g2	0	0	0	0	0	0	0	0	0	0	0	0	0	0	0	0	0	0	0	0	0	0	0	0	0	0	0
TRINITY_DN130850_c0_g1	1	2	2	0	1	1	1	1	0	1	0	0	1	0	1	0	1	0	0	0	0	0	1	2	3	0	0
TRINITY_DN136317_c0_g1	0	2	1	3	1	1	6	6	11	1	3	5	0	4	0	2	0	0	0	1	0	4	4	5	0	1	2
TRINITY_DN67466_c0_g1	0	1	0	0	0	0	0	0	2	0	1	0	0	0	0	1	0	2	0	0	1	0	0	0	0	0	0
TRINITY_DN239021_c0_g1	0	0	0	0	0	0	0	0	0	0	0	0	0	0	0	0	0	0	0	0	0	0	0	0	0	0	0
TRINITY_DN160704_c3_g1	11	16	9	15	14	18	9	11	2	27	18	10	9	10	6	9	1	12	5	4	5	5	5	14	9	1	1
TRINITY_DN188684_c0_g1	0	0	0	0	0	1	1	0	0	0	0	0	0	0	0	0	0	0	0	0	0	0	0	0	0	0	0
TRINITY_DN233631_c0_g1	0	0	0	0	0	0	1	0	0	0	0	0	0	0	0	0	0	0	0	0	0	0	0	0	0	0	0
TRINITY_DN59278_c0_g2	0	0.5	0	0	0	0	0	0	0	0	0	0	0	0	0	1	0	0	0	0	0	0	0	0	0	0	0
TRINITY_DN136925_c0_g5	0	0	0	0	0	1	0	1	0	0.99	0	0	0	0	1	0	0	0	0	0	0	1	0	0	1	0	0
TRINITY_DN142552_c1_g2	0	0	0	0	0	0	0	0	0	0	0	0	0	0	0	1	0	0	0	0	0	0	0	0	0	0	0
TRINITY_DN220316_c0_g1	0	0	0	0	0	0	0	0	0	0	0	0	0	0	0	0	0	0	0	0	0	0	0	0	0	0	0
TRINITY_DN86957_c0_g2	0	0	0	0	0	0	0	0	0	0	0	0	0	0	0	1	0	0	0	0	0	0	0	0	0	0	0
TRINITY_DN8325_c0_g1	0	0	0	0	0	0	0	0	0	0	0	0	0	0	0	0	0	0	0	0	0	0	0	0	0	0	0
TRINITY_DN161846_c6_g7	0	2	1	2	0	0	0	0	0	1	4	0	0	2	1	1	0	1	0	0	0	0	0	1	3	0	0
TRINITY_DN101683_c0_g1	0	0	1	2	1	1	1	0	1	2	2	0	0	0	0	0	0	0	1	0	0	0	0	2	4	0	0
TRINITY_DN147439_c0_g1	0	0	0	0	0	0	0	0	0	0	0	0	1	0	0	0	0	0	0	0	0	0	0	0	0	0	0
TRINITY_DN135705_c1_g2	0	1	0	0	2	3	2	1	2	2	2	0	0	0	1	2	3	3	4	0	0	1	1	0	0	0	0
TRINITY_DN120285_c0_g1	0	0	0	0	0	0	0	0	0	0	0	0	0	0	0	0	0	0	0	0	0	0	0	0	0	0	0
TRINITY_DN155715_c2_g2	0	0	0	0	0	0	0	0	0	0	0	0	0	0	0	0	0	0	0	0	0	0	0	0	0	0	0
TRINITY_DN90677_c0_g1	0	0	1	0	0	1	0	2	0	2	0	1	0	1	1	1	12	1	0	0	1	0	1	2	1	0	1
TRINITY_DN197745_c0_g1	0	0	1	1	0	0	0	0	0	0	0	0	0	1	0	0	0	0	0	0	0	0	0	0	0	0	0
TRINITY_DN124310_c0_g2	0	0	0	0	0	0	0	0	7.73	0	0	0	1	0	0	0	0	0	0	0	3	0	0	0	0	0	0
TRINITY_DN117983_c0_g1	0	2	0	3	2	0	0	0	1	0	0	2	1	0	0	1	1	0	0	5	0	0	0	0	2	0	0
TRINITY_DN126131_c0_g2	0	1	1	0	0	0	0	0	1	1	1	0	0	0	0	0	0	0	0	2	0	1	0	0	0	0	0
TRINITY_DN141453_c1_g3	6	0	2	1	1	2	1	1	1	2	1	0	0	1	0	0	2	0	3	0	0	2	1	2	0	0	1
TRINITY_DN122262_c0_g2	0	0	0	2	0	0	1	0	0	0	0	0	0	0	0	2	0	0	0	0	0	0	1	0	0	0	0
TRINITY_DN103432_c0_g1	6	15	4	5	4	33	8	3	0	0	3	9	19	0	2	6	0	10	0	4	0	0	12	10	5	0	1
TRINITY_DN145402_c3_g1	5	1	3	0	2	2	2	1	3	3	12	0	5	8	3	5	2	16	14	7	6	3	0	5	21	2	5
TRINITY_DN27340_c0_g1	0	0	0	0	0	0	0	0	0	0	0	0	0	0	0	0	0	0	0	0	0	0	0	0	0	0	0
TRINITY_DN145354_c1_g1	0	0	0	0	0	0	0	0	0	0	0	0	0	0	0	0	0	0	0	0	0	1	0	0	0	0	0
TRINITY_DN231257_c0_g1	0	1	0	0	0	0	0	0	0	0	0	0	0	0	0	0	0	0	0	0	0	0	0	0	1	0	0
TRINITY_DN93822_c0_g1	0	0	0	0	0	0	0	0	0	0	0	0	0	0	0	0	0	0	0	0	0	0	0	0	0	0	1
TRINITY_DN159000_c4_g2	0	0	0	0	0	0	0	0	0	0	0	0	0	0	0	0	0	0	0	0	0	0	0	0	2	0	0
TRINITY_DN29322_c0_g2	0	0	0	0	0	0	0	0	2	0.5	0	0	0	0	0	0	0	0	0	0	0	0	0	0	0	0	0
TRINITY_DN86455_c0_g1	0	0	0	0	0	0	1	0	0	0	0	0	0	0	0	0	0	0	0	3	0	0	0	0	0	0	0
TRINITY_DN153845_c3_g1	0	0	0	0	0	0	0	0	1	0	0	0	0	0	0	0	0	0	0	0	0	0	0	1	0	0	0
TRINITY_DN160104_c2_g2	0	4	1	5	0	9	0	4.33	0	1	1	0	0	3	2	2	1	3	1	0	4	1	0	4	0	0	0
TRINITY_DN163239_c0_g1	0	0	0	0	0	1	0	0	0	0	0	0	0	0	0	0	0	0	0	0	1	0	0	0	0	0	0
TRINITY_DN80659_c0_g4	0	0	0	23	0	0	0	0	0	0	0	0	0	0	0	0	0	0	0	0	0	0	0	0	0	0	0
TRINITY_DN88398_c0_g3	0	0	0	0	0	0	0	0	0	0	0	0	0	0	0	0	0	0	0	0	0	0	0	0	0	0	0
TRINITY_DN51568_c0_g2	0	0	0	0	1	0	0	0	0	0	0	0	0	0	0	0	0	0	0	0	0	0	0	0	0	0	0
TRINITY_DN243255_c0_g1	0	1	0	1	0	1	0	0	1	1	0	0	0	0	0	1	1	0	1	0	0	0	0	0	0	0	0
TRINITY_DN162189_c3_g4	0	0	0	0	0	1	5	0	1	0	0	0	0	0	0	0	1	1	1	0	0	0	0	0	0	0	0
TRINITY_DN131414_c0_g2	0	0	1	0	1	1	3	0	0	1	0	2	0	0	0	2	0	1	0	0	0	2	2	3	1	0	1
TRINITY_DN69040_c0_g1	0	0.18	0	0	0	0	0	0	0	0	0.23	0	0	0	1	0	0	0	0	0	0	0	0	0	0	0	0
TRINITY_DN144338_c3_g1	0	0	0	0	0	0	0	0	0	0	0	0	0	0	0	0	0	0	0	0	0	0	0	0	0	0	0
TRINITY_DN156635_c1_g4	0	0	0	1	0	0	0	0	0	1	0	0	0	0	0	0	0	0	1	1	1	0	0	0	0	0	0
TRINITY_DN173621_c0_g1	0	0	0	0	0	0	0	0	0	0	0	0	0	0	0	0	0	0	0	0	0	0	0	0	0	0	0
TRINITY_DN158418_c0_g4	5	6	9	2	2	2	12	13	37	15	31	3	2	20	4	3	3	6	14	5	3	5	4	12	15	13	49
TRINITY_DN112747_c0_g1	0	0	0	0	2	1	5	2	1	0	3	0	0	2	0	0	0	0	0	0	0	0	1	6	4	2	1
TRINITY_DN161525_c2_g17	0	0	0	0	0	0	0	0	0	0	0	0	0	0	3	0	0	0	0	0	0	0	0	0	0	0	0
TRINITY_DN36195_c0_g1	0	1	0	0	0	0	0	1	0	0	0	0	0	0	0	0	0	0	0	0	0	0	0	0	1	0	0
TRINITY_DN43102_c0_g1	0	0	0	0	0	0	0	0	0	0	0	0	0	0	0	0	0	0	0	0	0	0	0	0	0	0	0
TRINITY_DN34765_c0_g2	0	0	0	0	0	1	0	0	0	0	0	0	1	0	0	0	0	0	0	0	2	0	0	0	0	0	0
TRINITY_DN43014_c0_g1	0	0	0	0	0	0	0	0	0	0	0	0	0	0	0	0	0	0	0	0	0	0	0	0	0	0	0
TRINITY_DN132069_c0_g1	0	1	1	2	1	0	1	0	3	1	2	0	0	0	0	1	0	1	1	3	0	0	2	0	2	0	0
TRINITY_DN145222_c2_g2	0	0	1	0	0	2	7	0	0	0	7	0	0	1	0	0	8	0	0	0	0	0	0	0	18	0	0
TRINITY_DN65168_c0_g1	0	0	0	0	0	0	0	1	0	1	0	0	0	0	0	0	0	0	0	0	0	0	0	0	0	0	0
TRINITY_DN177720_c0_g1	1	0	0	0	0	5	0	0	1	0	0	0	0	0	0	0	1	0	1	0	0	0	0	1	0	0	0
TRINITY_DN157827_c1_g2	0	0	0	0	0	0	5	0	0	0	0	0	0	0	0	0	0	0	0	0	0	0	0	0	0	0	0
TRINITY_DN89036_c0_g1	0	0	0	0	0	0	0	0	0	0	0	0	0	0	0	0	0	0	0	0	0	0	0	0	0	0	0
TRINITY_DN26278_c0_g1	0	0	0	0	0	0	0	0	0	0	0	0	0	0	0	0	0	0	0	0	0	0	0	0	0	0	0
TRINITY_DN100246_c0_g3	0	0	0	0	0	0	0	0	1.26	0	0	0	0	3	0	0	0	0	2	0	0	0	0	1	2	0	2
TRINITY_DN132815_c1_g1	0	0	0	0	0	0	0	0	0	0	0	0	0	0	0	0	0	0	0	0	0	0	0	0	0	0	0
TRINITY_DN152594_c3_g4	0	0	0	0	0	0	0	0	0	0	0	0	0	0	2	0	0	0	0	0	0	0	0	0	0	0	0
TRINITY_DN235751_c0_g1	0	0	0	0	0	0	0	0	1	0	0	1	0	0	0	0	0	0	0	0	1	0	0	0	0	0	0
TRINITY_DN175872_c0_g1	0	0	0	1	0	1	1	0	0	0	0	0	0	0	0	0	0	0	0	0	0	0	0	0	0	0	0
TRINITY_DN149404_c2_g6	0	0	0	0	0	0	0	0	0	0	0	0	0	0	0	0	0	0	0	0	0	0	0	0	0	0	0
TRINITY_DN149769_c3_g1	0	0	0	6	0	0	0	0	0	0	0	0	0	0	0	0	0	0	0	0	0	0	0	0	0	0	0
TRINITY_DN152189_c2_g3	1	3	2	1	1	2	5	7	4	4	3	2	0	0	2	2	0	3	8	3	10	5	1	7	7	0	6
TRINITY_DN217753_c0_g1	0	0	0	0	0	0	0	0	1	0	2	0	0	0	0	0	0	0	0	0	0	0	0	0	0	0	0
TRINITY_DN215422_c0_g1	0	0	0	0	0	0	0	1	0	0	0	0	0	0	0	0	0	0	0	0	0	0	0	0	0	0	0
TRINITY_DN180113_c0_g1	0	0	0	0	0	1	0	0	0	0	0	0	0	1	0	0	0	0	0	0	0	0	0	0	0	0	0
TRINITY_DN161231_c3_g13	0	0	0	0	0	0	0	0	0	0	4.02	0	0	0	0	0	0	0	0	0	0	0	0	0	2	0	0
TRINITY_DN136844_c5_g1	17	59.51	13	260	175	202.1	90.76	315.95	664.69	107	54	765	500.93	256.05	28	2.07	112.24	36.56	65.23	327.29	27.77	121.43	58.46	1.01	22.96	5	20.93
TRINITY_DN162116_c11_g3	0	2	0	1	0	24	0	1	0	0	33	7	0	1	0	0	0	0	3	5	0	29	0	4	6	0	0
TRINITY_DN153668_c2_g1	1	1	0	1	2	1	4	0	1	4	2	0	1	2	1	1	0	0	2	2	0	1	0	1	1	0	0
TRINITY_DN145217_c0_g1	0	0	0	0	0	0	0	0	0	0	0	0	0	0	0	0	0	0	0	0	0	0	0	0	0	0	0
TRINITY_DN151908_c3_g2	0	0	0	0	0	0	0	0	0	0	12	0	11	0	0	0	0	0	0	0	6	0	0	1	0	0	0
TRINITY_DN219910_c0_g1	0	2	1	1	0	1	0	0	0	1	1	0	0	0	0	0	0	0	0	0	0	0	0	0	0	0	0
TRINITY_DN150529_c0_g1	0	0	0	0	0	0	0	0	0	0	1	0	0	0	0	0	0	0	0	0	1	0	0	0	0	0	0
TRINITY_DN42762_c0_g1	0	0	0	0	0	0	0	0	0	0	0	1	0	0	0	0	0	0	0	0	1	0	0	0	0	0	0
TRINITY_DN119707_c0_g1	0	0	0	0	0	0	0	0	0	0	0	0	0	0	0	0	1	0	0	0	0	0	0	0	0	0	0
TRINITY_DN129668_c0_g1	0	1	0	1	0	0	2	0	2	0	0	1	0	0	0	0	0	0	0	0	0	0	0	2	1	0	0
TRINITY_DN143902_c0_g1	0	0	2	0	0	0	0	0	0	0	0	0	1	1	0	0	0	1	0	0	1	1	0	0	1	0	0
TRINITY_DN156467_c2_g1	0	0	0	0	2	0	0	1	3	2	0	0	1	0	0	0	0	0	0	2	0	2	0	0	0	3	0
TRINITY_DN149457_c2_g1	5	0	0	0	17	0	12	0	0	10	0	0	0	0	0	12	0	11	1	0	0	0	6	8	0	0	0
TRINITY_DN113164_c0_g2	5	5	3	7	2	4	25	14	62.72	10	11	11	2	10	1	10	12	16	19	20	1	30	9	19	16.99	3	181
TRINITY_DN197994_c0_g1	0	0	0	0	0	0	0	0	0	0	0	0	0	0	0	0	0	0	0	0	0	0	0	0	0	0	0
TRINITY_DN19145_c0_g1	0	0	0	0	0	0	0	0	1	2	0	0	0	0	0	0	0	0	0	0	0	0	0	0	0	0	1
TRINITY_DN139087_c0_g1	0	1	2	0	0	4	0	0	0	0	2	0	1	0	0	0	1	0	0	0	0	1	0	0	0	1	1
TRINITY_DN179406_c0_g1	0	0	0	0	0	0	0	0	0	0	0	0	0	0	0	0	0	0	0	0	0	0	0	0	0	0	0
TRINITY_DN46532_c0_g1	0	0	0	0	0	0	0	3	0	0	0	0	0	0	0	0	0	0	0	0	0	0	0	0	0	0	0
TRINITY_DN156643_c2_g4	0	0	0	0	0	3	1	1	0	7	11	0	2	1	0	1	4	0	2	0	2	5	3	0	0	0	0
TRINITY_DN193133_c0_g1	0	1	0	0	0	0	0	0	0	0	0	0	0	0	0	0	0	0	0	0	0	0	0	0	0	0	0
TRINITY_DN123503_c0_g1	0	0	0	1	0	0	0	0	0	0	0	0	0	0	0	0	0	0	0	0	0	0	0	0	0.55	0	0
TRINITY_DN215269_c0_g1	0	0	0	0	0	0	0	0	1	0	0	0	0	0	0	1	0	0	0	0	0	0	0	0	0	0	0
TRINITY_DN160002_c1_g1	0	1	0	0	0	1	0	0	0	0	0	0	1	0	1	0	0	1	0	2	0	0	0	0	0	0	0
TRINITY_DN135795_c0_g1	0	0	0	0	0	0	0	0	0	0	0	0	0	0	0	0	0	0	0	0	0	0	0	0	0	0	0
TRINITY_DN139271_c0_g1	0	0	0	0	0	1	1	0	1	0	2	0	0	0	0	0	0	0	0	0	0	1	0	0	0	0	0
TRINITY_DN43519_c0_g2	0	0	0	0	0	0	0	0	0	0	0	0	2	0	0	0	0	0	0	0	0	0	0	0	0	0	0
TRINITY_DN123441_c0_g2	0	0	0	0	0	0	0	0	0	0	0	0	0	0	0	0	0	0	0	0	0	0	0	0	0	0	0
TRINITY_DN156476_c0_g1	0	0	0	0	0	0	0	2	2	0	0	0	0	0	0	0	0	0	1	0	0	0	0	6	0	0	0
TRINITY_DN79833_c0_g1	18	0	0	17	1	3	0	6	0	0	5	0	0	0	1	1	0	1	8	9	0	2	0	0	3	0	0
TRINITY_DN245668_c0_g1	0	0	0	0	0	0	0	0	0	0	0	0	0	0	0	0	0	0	0	0	0	0	0	0	0	0	0
TRINITY_DN88761_c0_g1	0	0	0	0.36	0	0	0	0	0	0	0	0	0	0	0	0	0	0	0	0	0	0	0	0	0	0	0
TRINITY_DN67003_c0_g1	4	0	0	0	0	0	0	0	0	0	0	0	0	0	0	0	0	0	0	0	0	0	0	0	0	0	0
TRINITY_DN106349_c0_g2	4	0	0	0	0	1	0	0	0	0	0	0	0	1	2	0	0	1	1	2	2	0	0	0	3	0	0
TRINITY_DN149123_c1_g1	7	32	32	47	8	86	92	18	55	57	55	28	14	6	20	9	47	103	28	6	40	47	19	22	49	3	7
TRINITY_DN85865_c0_g1	1	0	0	0	0	1	1	0	0	3	0	0	0	3	0	1	1	0	0	0	0	2	2	1	2	0	0
TRINITY_DN108876_c0_g1	0	0	0	0	4	2	0	0	3	0	0	0	0	2	0	0	2	0	1	1	0	0	1	1	2	0	0
TRINITY_DN128696_c0_g1	1	1	1	2	7	3	3	3	2	8	9	1	1	0	2	0	0	6	4	8	7	3	3	2	4	0	1
TRINITY_DN143327_c2_g1	0	0	0	0	0	0	0	0	0	0	0	0	0	0	0	0	0	0	1	0	0	0	0	0	0	0	0
TRINITY_DN122560_c0_g3	0	0	0	0	0	0	0	0	0	0	0	0	0	0	0	0	0	0	0	0	0	0	0	0	0	0	0
TRINITY_DN157624_c0_g1	0	3	2	15	30	17	5	5	6	0	4	1	1	4	1	8	1	4	1	2	2	11	4	0	3	0	0
TRINITY_DN187151_c0_g1	0	0	0	0	0	0	0	0	0	0	0	0	0	0	2	0	0	1	0	0	0	0	0	0	0	0	0
TRINITY_DN161815_c2_g2	1	0	0	0	0	0	0	0	0	0	1	0	0	0	0	0	0	0	0	0	0	0	0	0	1	0	1
TRINITY_DN136916_c3_g5	0	0	0	0	1	0	0	0	0	0	0	0	0	0	0	2	0	0	0	0	0	1	0	0	0	0	0
TRINITY_DN101726_c0_g3	0	0	0	2	0	0	0	0	2	0	0	0	0	0	0	0	0	0	0	0	0	1.67	0	0	0	0	0
TRINITY_DN144495_c4_g2	0	0	5	15	8	0	0	0	13	4	9	0	2	2	0	8	1	7	1	15	0	13	11	6	2	1	3
TRINITY_DN247599_c0_g1	0	0	0	0	0	0	0	0	0	0	0	0	0	0	0	0	0	0	0	0	0	0	0	0	0	0	0
TRINITY_DN199669_c0_g1	0	0	0	0	0	0	0	0	2	0	0	0	0	0	0	0	0	0	0	0	0	1	0	0	0	0	0
TRINITY_DN155353_c2_g11	2	1	0	0	0	0	0	1	1	0	1	0	0	0	0	0	1	0	0	2	3	0	0	0	0	0	1
TRINITY_DN118396_c3_g1	0	0	0	0	0	0	0	0	0	0	0	0	0	0	0	0	0	0	0	1	0	0	0	0	0	0	0
TRINITY_DN128146_c0_g1	1	0	0	0	0	3	3	2	0	0	0	1	1	0	1	1	0	5	1	1	1	1	2	2	0	1	0
TRINITY_DN134953_c9_g2	2	0	1	2	1	2	4	0	1	0	1	0	0	1	0	0	0	2	1	0	1	2	2	1	2	1	0
TRINITY_DN167167_c0_g1	0	0	1	0	0	0	0	0	1	0	0	0	0	1	0	0	0	0	0	0	0	0	0	0	0	0	0
TRINITY_DN126258_c0_g2	1	8	4	3	3	1	4	3	44	6	4	2	0	2	10	0	0	15	8	0	6	5	0	22	87	6	136.66
TRINITY_DN148535_c2_g1	0	0	0	1	0	2	0	0	0	0	0	0	1	0	1	0	0	1	0	0	0	0	0	0	1	0	0
TRINITY_DN241544_c0_g1	0	0	0	0	0	0	0	0	0	0	0	0	0	0	0	0	0	0	0	0	0	0	0	0	0	0	0
TRINITY_DN228029_c0_g1	0	0	0	0	0	0	0	0	2	0	0	0	0	0	0	0	0	0	0	0	0	0	0	0	0	0	0
TRINITY_DN145614_c2_g1	0	0	0	0	0	0	0	0	0	0	0	0	0	0	0	0	0	0	0	0	0	0	0	0	0	0	0
TRINITY_DN106060_c0_g2	0	0	0	0	0	0	0	0	0	0	0	1	0	0	0	0	0	0	0	0	0	0	0	0	4	0	0
TRINITY_DN245838_c0_g1	0	0	0	0	0	0	0	0	0	0	0	0	0	0	0	0	0	0	0	1	0	0	0	0	1	0	0
TRINITY_DN1109_c0_g1	0	0	0	0	0	1	0	0	0	0	0	0	0	0	0	0	1	0	0	0	0	0	0	0	1	1	0
TRINITY_DN24922_c0_g2	0	0	0	0	0	0	0	0	0	0	0	0	0	0	0	1	0	0	0	0	0	0	0	0	0	0	0
TRINITY_DN218136_c0_g1	0	0	0	0	0	0	0	0	0	0	0	0	0	0	0	0	0	0	0	0	0	0	0	0	1	0	0
TRINITY_DN223706_c0_g1	0	0	0	0	0	0	0	0	0	0	0	0	0	1	0	0	0	0	1	0	0	0	0	0	0	0	0
TRINITY_DN24406_c0_g1	0	0	0	0	0	0	0	0	0	0	0	0	0	0	0	0	0	0	0	0	0	0	0	0	0	0	0
TRINITY_DN103314_c0_g1	0	0	1	0	0	0	0	0	0	0	0	1	0	0	0	0	0	0	0	0	0	0	0	0	0	0	0
TRINITY_DN139074_c3_g2	0	0	0	7	0	4	0	0	1	1	0	3	0	5	4	7	0	6	6	0	0	0	0	3	7	3	0
TRINITY_DN98530_c0_g2	0	0	0	0	0	1	0	1	1	0	1	0	0	0	0	0	0	1	0	0	0	0	0	0	1	0	0
TRINITY_DN130571_c1_g1	0	0	0	0	0	0	0	0	0	0	0	0	0	0	0	0	0	0	0	0	0	0	0	0	0	0	0
TRINITY_DN82263_c0_g2	0	0	0	0	0	0	0	0	0	0	0	0	0	0	0	0	0	0	0	0	0	0	0	0	0	0	0
TRINITY_DN7127_c0_g2	0	0	0	0	0	0	0	0	0	0	0	0	0	0	0	0	0	0	0	0	0	0	0	0	2	0	0
TRINITY_DN226151_c0_g1	0	0	0	0	1	0	0	0	0	0	0	0	0	0	0	0	0	0	0	0	0	0	0	0	0	0	0
TRINITY_DN127492_c0_g4	0	0	0	0	0	0	0	0	0	0	0	0	0	0	0	0	0	0	0	0	0	0	0	0	0	0	0
TRINITY_DN158718_c2_g5	82	1	0	0	0	18	0	28	0	0	7	0	0	0	0	6	0	0	21	0	0	35	0	0	0	0	1
TRINITY_DN130046_c0_g1	7	2	1	2	0	2	1	5	9	1	0	5	0	2	1	10	2	8	3	2	1	2	2	3	3	1	1
TRINITY_DN141346_c2_g1	26	60	25	72	28	44	47	0	54	38	16	15	21	23	14	21	12	62	33	29	0	2	31	22	1	9	14
TRINITY_DN38483_c0_g1	0	0	0	1	0	0	0	0	0	0	0	0	0	0	0	0	0	0	0	0	0	0	0	0	0	0	0
TRINITY_DN220550_c0_g1	0	0	0	0	0	0	0	3	0	0	0	0	0	0	0	0	0	0	0	0	0	0	0	0	0	0	0
TRINITY_DN30207_c0_g1	0	1	0	0	0	0	0	0	2	0	0	0	0	0	0	0	0	0	0	0	0	0	0	0	0	0	0
TRINITY_DN159566_c0_g3	0	0	0	0	0	0	0	3	0	3	0	0	0	0	0	0	0	0	0	0	0	0	0	0	3	0	3
TRINITY_DN235899_c0_g1	0	0	0	0	0	0	0	0	0	0	0	0	0	0	0	0	0	0	0	0	0	0	0	0	0	0	0
TRINITY_DN145409_c3_g3	0	0	0	0	0	1	0	0	0	0	0	0	0	0	1	0	8	7	0	0	13	1	0	0	6	1	0
TRINITY_DN110696_c0_g4	0	0	0	0	0	0	0	0	0	0	0	0	0	0	0	0	0	0	0	0	0	0	0	0	0	0	0
TRINITY_DN98148_c0_g3	0	0	0	2	0	0	0	0	0	0	0	0	0	0	0	0	0	0	0	0	0	0	0	0	0	0	0
TRINITY_DN122711_c0_g1	0	2	1	0	1	0	0	0	0	2	1	0	0	4	0	0	0	0	0	0	0	0	0	0	0	0	0
TRINITY_DN143681_c6_g1	0	0	0	0	0	0	0	0	0	1	0	0	3	0	0	0	0	0	0	0	0	0	0	0	0	0	0
TRINITY_DN172459_c0_g1	0	0	0	0	0	0	0	0	0	0	0	0	0	0	0	0	0	0	0	0	0	0	0	0	0	0	0
TRINITY_DN66686_c0_g1	0	0	0	0	0	0	0	1	0	0	0	0	0	0	0	0	0	1	0	0	0	0	0	0	0	0	0
TRINITY_DN142106_c5_g1	0	0	0	3	0	0	0	1	3	0	0	0	0	2	0	0	0	0	0	3	3	0	0	0	4	0	0
TRINITY_DN141746_c2_g4	0	0	0	1	0	0	0	0	0	0	2	0	0	2	1	0	0	2	0	0	0	0	1	1	0	0	0
TRINITY_DN29352_c0_g1	0	0	0	0	0	0	0	0	0	0	0	0	0	0	0	0	0	0	0	0	0	0	0	0	0	0	0
TRINITY_DN173943_c0_g1	0	0	0	0	0	0	1	0	0	0	0	0	0	0	0	0	0	0	0	0	0	0	0	0	0	0	0
TRINITY_DN145531_c0_g2	0	0	1	0	0	0	0	0	0	0	0	0	0	0	0	0	0	0	0	0	0	0	0	0	0	0	0
TRINITY_DN137374_c0_g1	0	4	2	14	7	3	2	0	6	7	0	1	4	3	2	3	1	2	2	0	2	1	3	2	3	0	0
TRINITY_DN60245_c0_g2	0	0	0	0	0	0	0	0	0	0	0	0	0	2	0	0	0	0	0	0	0	0	0	0	0	0	0
TRINITY_DN227143_c0_g1	0	0	0	0	0	0	0	0	0	0	0	0	0	0	0	0	0	0	0	0	0	0	0	0	0	0	0
TRINITY_DN13874_c0_g1	0	0	0	0	0	0	0	0	1	6	0	0	0	1	0	0	0	0	0	1	2	0	0	0	0	0	0
TRINITY_DN164025_c0_g1	0	0	0	0	0	0	0	0	0	0	0	0	0	1	0	1	0	0	0	0	0	0	0	0	0	0	0
TRINITY_DN64607_c0_g1	0	0	0	0	0	0	0	0	0	0	0	0	0	0	0	0	0	0	0	0	0	0	0	1	0	0	0
TRINITY_DN76761_c0_g1	2	3	2	0	3	4	3	0	0	2	3	2	0	1	3	3	2	2	0	1	0	0	1	1	1	0	0
TRINITY_DN210395_c0_g1	1	0	0	0	0	0	1	0	0	0	0	0	0	0	0	0	0	0	0	0	0	0	0	0	1	0	0
TRINITY_DN137117_c0_g1	0	0	0	0	0	0	0	0	0	2	0	0	1	1	0	0	0	0	0	0	0	0	0	0	0	0	0
TRINITY_DN159245_c0_g1	0	0	0	0	0	0	0	0	0	0	0	0	0	0	0	0	0	0	0	0	0	0	0	0	0	0	0
TRINITY_DN162540_c0_g1	0	0	0	0	0	0	0	0	2	0	0	0	0	3	0	0	0	1	2	0	0	2	0	5	0	0	0
TRINITY_DN197258_c0_g1	0	1	0	0	0	0	0	0	0	0	0	0	0	0	0	0	0	0	0	0	0	1	0	0	0	0	1
TRINITY_DN72922_c0_g1	0	0	0	0	0	0	0	0	0	0	1	0	0	0	0	0	0	0	0	0	0	0	0	0	0	0	0
TRINITY_DN199458_c0_g1	0	0	0	0	0	0	0	0	0	0	0	0	0	0	0	0	0	0	0	0	0	0	0	0	0	0	0
TRINITY_DN161335_c4_g1	0	0	0	0	1.94	4	0	0	7	0	39.01	4	0	0	0	0	0	0	0	1	1	2	0	0	0	0	0
TRINITY_DN53959_c0_g1	0	0	0	0	0	0	0	0	0	0	0	0	0	0	0	0	0	1	0	0	0	0	0	0	0	0	0
TRINITY_DN151366_c1_g3	0	0	0	0	0	0	0	0	0	0	1	0	0	0	0	0	0	0	0	0	0	0	0	0	0	0	0
TRINITY_DN204571_c0_g1	0	0	0	0	0	0	0	0	0	0	0	0	0	0	0	0	0	0	0	0	0	0	0	0	0	0	0
TRINITY_DN161727_c1_g3	5	5	5	6	1	0	31	1	28	1	9	7	0	0	5	24	0	9	4	1	0	3	3	2	21	1	0
TRINITY_DN68364_c0_g2	0	0	0	0	0	0	0	0	0	0	0	0	0	0	0	0	0	1	0	0	0	0	2	0	0	0	0
TRINITY_DN93555_c0_g2	0	0	0	0	0	0	0	0	0	0	0	0	0	0	0	0	0	0	0	0	0	0	0	0	0	0	0
TRINITY_DN226139_c0_g1	0	0	0	0	0	0	0	0	0	0	0	0	0	0	0	0	0	0	2	0	0	0	0	0	0	0	1
TRINITY_DN138559_c1_g3	0	0	0	0	0	0	0	0	0	0	0	0	0	0	0	0	0	0	0	0	0	0	0	0	0	0	0
TRINITY_DN151922_c4_g1	0	0	0	0	0	0	0	0	0	0	0	0	0	0	0	0	0	1	0	0	0	0	0	0	0	0	0
TRINITY_DN153839_c1_g2	0	2	0	0	0	0	0	0	0	0	0	0	0	0	0	0	0	0	0	0	0	0	1	0	0	0	0
TRINITY_DN158732_c4_g2	46	30	43	20	17	57	58	47	109	47	51	36	3	21	9	67	5	51	34	16	16	40	49	3	148	23	59
TRINITY_DN68177_c0_g1	0	0	0	0	0	0	0	0	0	0	0	0	0	0	0	0	0	0	0	0	0	0	0	0	0	0	0
TRINITY_DN136907_c3_g1	0	0	0	0	0	0	0	0	0	0	0	0	0	0	0	0	0	0	0	0	0	0	0	0	0	0	0
TRINITY_DN151683_c0_g1	0	0	0	0	0	0	0	0	0	0	0	0	0	0	0	0	0	0	0	0	0	0	0	0	0	0	0
TRINITY_DN61108_c0_g1	0	0	0	0	0	0	0	0	0	0	0	0	0	0	0	0	0	0	0	0	0	0	0	0	0	0	0
TRINITY_DN125817_c1_g2	0	0	0	0	0	0	0	0	0	0	0	0	0	0	0	0	0	0	0	0	0	0	0	0	0	0	0
TRINITY_DN156000_c2_g5	0	0	0	0	0	0	0	0	0	0	0	0	0	0	0	0	1	1	0	0	0	0	1	0	1	0	0
TRINITY_DN142175_c1_g2	2.74	1	0	2	3	0	5	0	1	4	0	1	1	10	6	3	5	1	3.83	1	0	0	0	0	0	0	0
TRINITY_DN134670_c1_g1	5	12	4	18	20	13	24	8	12	15	15	2	16	5	8	13	10	23	9	6	9	7	5	12	9	1	0
TRINITY_DN160215_c1_g3	0	0	0	0	0	0	0	0	0	0	0	0	0	0	0	0	4	0	0	0	0	0	0	0	0	0	0
TRINITY_DN145497_c0_g1	23	37	12	15	20	37	101	84	57	30	23	38	17	50	8	25	61	89	27	6	16	41	11	50	48	11	13
TRINITY_DN219309_c0_g1	0	0	0	0	0	0	0	1	0	0	1	0	0	0	0	0	0	0	0	0	3	0	0	0	0	0	0
TRINITY_DN4010_c0_g2	0	0	0	0	0	0	0	0	0	0	0	0	0	0	0	0	0	0	0	0	0	0	0	0	0	0	0
TRINITY_DN57737_c1_g1	0	0	0	35	0	0	0	43	254	1	1	0	0	0	0	22	0	58	0	0	0	0	0	0	0	9	0
TRINITY_DN153248_c3_g1	0	0	0	0	0	0	0	0	0	0	0	0	0	0	0	0	0	0	0	0	0	0	0	0	0	0	0
TRINITY_DN56053_c0_g1	0	0	0	0	0	0	0	0	0	0	0	0	0	0	0	0	0	0	0	1	0	0	0	0	0	0	0
TRINITY_DN196340_c0_g1	0	0	0	0	0	0	0	2	0	0	0	0	0	0	0	2	0	0	0	0	0	5	0	0	0	0	0
TRINITY_DN158332_c4_g1	0	0	0	0	0	0	0	0	0	0	0	0	0	0	0	0	0	1	0	0	0	0	0	0	0	0	0
TRINITY_DN825_c0_g1	0	0	0	0	1	0	0	0	0	0	0	0	0	0	0	0	0	0	0	0	0	0	0	0	0	0	0
TRINITY_DN152545_c0_g1	8	8	0	2	7	12	12	17	3	7	3	22	7	9	2	19	2	8	16	3	2	2	11	7	16	0	4
TRINITY_DN155411_c2_g7	0	0	0	0	5	0	0	0	0	0	0	0	0	3	0	0	0	0	0	4	0	0	0	0	0	0	0
TRINITY_DN38236_c0_g2	0	0	0	0	0	0	0	0	0	0	0	0	0	0	0	0	0	0	0	0	0	0	0	0	0	0	0
TRINITY_DN137361_c0_g2	0.25	0	0	0	0	0.17	0	0	0	0	0	0	0	0.47	0	0.61	0	0	1	0	0	0	0	0	1	0	0
TRINITY_DN153573_c3_g7	13	18	7	15	6	21	24	2	5	11	10	10	4	5	5	12	3	9	5	10	4	8	7	11	11	3	11
TRINITY_DN106773_c0_g1	1	0	0	0	0	0	0	0	1	0	0	0	0	0	0	0	0	0	0	0	0	2	0	0	0	0	0
TRINITY_DN91463_c0_g1	0	0	0	0	0	1	1	0	0	0	0	0	0	1	0	1	1	3	0	0	0	0	2	0	0	0	0
TRINITY_DN126032_c0_g1	0	0	0	0	0	0	0	0	0	0	1	0	0	0	0	0	0	0	0	0	0	0	0	0	0	0	0
TRINITY_DN160197_c0_g1	0	0	0	0	0	0	1	0	0	0	0	0	0	0	0	0	0	0	0	0	0	0	0	0	0	0	0
TRINITY_DN159690_c3_g1	0	0	0	0	0	0	0	0	1	0	0	1	0	0	0	0	0	0	0	0	0	0	0	0	0	0	0
TRINITY_DN101942_c4_g1	0	1	0	0	0	0	0	4	10	2	0	1	0	1	0	0	2	0	2	2	0	0	1	2	0	0	3
TRINITY_DN84572_c0_g1	0	0	0	0	0	0	0	0	1	0	0	0	0	0	0	0	0	1.37	0	1	0	0	0	1	0	0	0
TRINITY_DN34756_c0_g2	0	0	0	0	0	0	0	0	2	0	0	0	0	0	0	0	0	0	0	0	0	1	0	0	2	0	0
TRINITY_DN162051_c3_g2	41	8	87	29	16	40	56	37	57	38	39	5	15	33	65	28	23	33	119	28	69	45	51	33	118	22	24
TRINITY_DN154440_c6_g3	0	0	0	0	0	0	0	0	0	0	0	0	0	0	0	1	0	0	0	0	0	0	0	0	0	0	0
TRINITY_DN118464_c2_g2	0	0	0	0	0	1	0	0	0	0	0	0	0	0	0	0	0	0	0	0	0	0	0	0	0	0	0
TRINITY_DN55999_c0_g1	0	0	0	0	0	0	0	0	0	0	0	0	0	0	0	0	0	0	0	0	0	0	0	0	0	0	0
TRINITY_DN143916_c1_g9	0	0	0	0	0	0	0	0	0.99	0	0	0	0	0	0	0	0	0	6	0	0	0	3	0	0	0	0
TRINITY_DN118578_c0_g1	0	0	0	1	0	0	0	0	0	0	0	0	0	0	0	0	2	0	1	0	0	0	0	0	2	0	0
TRINITY_DN127865_c1_g1	2	0	0	0	0	0	0	0	0	0	0	0	0	0	0	0	0	3	0	0	1	0	0	0	0	0	0
TRINITY_DN151506_c1_g4	1	0	0	0	8	0	0	8	7	0	13	0	9	11	2	0	9	10	7	0	0	0	2	4	7	0	0
TRINITY_DN158294_c2_g2	2	0	0	0	0	1	0	2	0	0	0	0	0	0	0	0	0	0	0	0	0	0	0	0	0	0	0
TRINITY_DN159249_c1_g12	0	0	0	0	0	0	0	0	4	1	1	1	1	1	0	2	0	0	0	1	0	0	1	0	2	0	0
TRINITY_DN101692_c1_g1	0	0	0	0	0	0	0	0	0	0	1	0	0	0	0	0	0	0	0	0	0	0	0	0	1	0	0
TRINITY_DN155720_c2_g1	0	0	2	0	1	0	1	0	10	0	8	0	0	0	0	0	1	2	4	0	2	0	2	3	2	1	4
TRINITY_DN91491_c0_g1	0	0	0	0	0	0	13	0	0	0	0	2	0	0	4	0	0	0	0	0	0	0	0	0	0	0	2
TRINITY_DN85593_c0_g1	0	0	0	0	0	0	0	0	0	0	0	0	0	0	0	0	0	0	0	0	0	0	0	0	0	0	0
TRINITY_DN225113_c0_g1	0	0	0	0	0	0	0	0	0	0	0	0	1	0	1	0	0	0	0	0	0	0	1	1	0	0	0
TRINITY_DN101038_c1_g2	0.5	0	0	0	0	0	0	0	0	0	0	0	0	0	0	0	0	0	0	0	0	0	0	0	1	0	0
TRINITY_DN145603_c0_g2	0	0	0	0	0	0	0	0	0	0	0	0	0	0	0	0	0	0	0	0	0	2	0	1	0	0	0
TRINITY_DN111014_c0_g1	0	0	0	0	0	0	0	0	0	0	0	0	0	0	0	0	0	0	2	0	0	0	0	0	0	0	0
TRINITY_DN151905_c0_g1	1	2	2	3	0	2	7	6	17	3	0	8	4	3	3	6	4	3	3	2	1	2	3	1	8	3	5
TRINITY_DN150201_c7_g1	14.77	22	18.8	17	13	43	26	17	24	20	17	23	11	17	9	19	19.91	19.8	21	11	11	24	13	2.47	17	1	10.96
TRINITY_DN160482_c0_g5	0	0	0	0	0	0	0	0	0	0	0	0	0	0	0	0	0	0	0	0	0	0	0	0	0	0	0
TRINITY_DN148257_c0_g2	6	5	1	0	2.15	13	18	14	7	0	0	6	2	7	3	12	6	9	4	5	4	3	7	8	8	1	3
TRINITY_DN144122_c2_g6	2	0	0	0	0	1	1	1	0	3	0	0	0	0	0	0	1	0	0	0	0	0	0	1	1	0	1
TRINITY_DN25459_c0_g2	0	0	0	0	0	0	0	0	0	0	0	0	0	0	0	0	0	1	0	0	0	0	0	0	0	0	0
TRINITY_DN140826_c0_g1	15	12	2	1	5	1	19	0	4	0	10	1	1	1	1	1	15	15	17	2	1	5	7	0	39	0	4
TRINITY_DN157026_c6_g1	0	0	0	0	0	0	0	0	0	0	0	0	0	0	0	0	0	0	1	0	0	0	0	0	0	0	0
TRINITY_DN248043_c0_g1	0	0	0	1	0	0	0	0	0	0	0	0	0	0	0	0	0	0	0	0	0	0	0	0	0	0	0
TRINITY_DN61035_c0_g2	0	0	0	0	0	0	0	0	0	0	0	0	0	0	0	0	0	0	0	0	0	0	0	0	0	0	0
TRINITY_DN146127_c1_g1	0	2	3	1	3	1	0	0	1	5	6	0	0	5	2	1	0	3	1	4	1	0	0	2	0	0	1
TRINITY_DN180391_c0_g1	0	0	0	0	0	1	1	0	0	0	0	0	0	0	0	1	0	0	0	0	0	0	1	0	0	0	0
TRINITY_DN150386_c2_g1	0	0	0	0	0	0	0	0	0	0	0	0	0	0	0	0	0	0	0	0	0	0	0	0	0	0	0
TRINITY_DN62068_c0_g2	0	0	0	0	0	0	0	0	0	0	0	0	1	0	1	0	0	0	0	0	0	0	0	0	0	0	0
TRINITY_DN137696_c0_g5	0	0	2	5.08	14	0	0	0	1	10.4	0	0	1.13	1.02	0	2.07	3	2.11	4.09	2	0	0	5.23	0	0	0	0
TRINITY_DN215361_c0_g1	0	0	0	0	0	0	0	0	0	0	0	0	0	0	0	0	0	0	0	0	0	0	0	0	0	0	0
TRINITY_DN151866_c5_g4	0	0	1	2	0	0	1	1	3	16	0	0	0	4	0	1	1	2	7	12	2	0	0	1	3	0	0
TRINITY_DN173837_c0_g1	0	0	0	0	0	0	0	0	2	0	0	0	0	0	0	0	0	0	0	0	0	0	0	0	0	0	0
TRINITY_DN183643_c0_g1	0	0	0	0	0	0	0	0	0	0	0	0	0	0	0	0	0	0	0	0	0	0	0	0	0	0	0
TRINITY_DN99352_c1_g1	0	0	0	0	0	0	0	0	0	0	0	0	0	0	0	0	0	0	0	6	0	0	0	0	9	0	0
TRINITY_DN72707_c0_g1	0.5	0	0	0	0	0	0	0	0	0	0	0	0	0	0	1	0	0	0	0	0	0	0	0	0	0	0
TRINITY_DN122208_c0_g1	0	0	0	2	0	0	0	0	2	0	0	0	0	1	0	0	0	1	0	1	2	1	0	1	3	0	0
TRINITY_DN166502_c0_g1	0	0	0	0	0	0	0	0	1	0	6	0	0	0	0	0	0	0	0	0	0	0	0	0	2	0	0
TRINITY_DN15769_c0_g1	0	0	0	0	0	0	0	0	0	0	1	0	1	0	0	0	0	0	0	0	0	0	0	0	0	0	0
TRINITY_DN91135_c0_g3	0	0	0	0	0	0	0	0	0	0	0	0	0	0	0	0	0	0	0	0	0	0	0	0	0	0	0
TRINITY_DN141441_c2_g10	6	0	0	6	1	0	3	0	9	0	6	0	0	2	0	12	0	0	4	0	4	0	1	0	0	0	0
TRINITY_DN141789_c2_g8	0	0	0	0	0	0	0	0	0	0	0	0	0	0	0	0	0	0	0	0	0	0	0	0	0	0	0
TRINITY_DN152487_c5_g6	0	0	0	1	1	1	0	1	0	0	0	0	0	1	0	0	0	0	0	1	0	1	0	0	0	0	0
TRINITY_DN238730_c0_g1	0	0	0	0	0	0	0	0	0	0	0	0	0	0	0	0	0	0	0	0	0	0	0	0	0	0	0
TRINITY_DN190121_c0_g1	0	0	0	0	0	0	0	0	0	0	0	0	0	0	0	0	0	0	0	0	0	0	0	0	0	0	0
TRINITY_DN199365_c0_g1	0	0	0	0	0	0	0	0	0	0	0	0	0	0	0	0	0	0	0	0	0	0	0	0	0	0	0
TRINITY_DN123376_c0_g4	0	3	0	0	0	0	1	1	0	0	0	0	0	0	0	0	0	0	0	0	0	0	1	0	0	0	2
TRINITY_DN103834_c0_g1	0	0	0	0	0	0	0	0	0	0	0	0	0	0	0	0	0	1	0	0	0	0	0	0	1	0	0
TRINITY_DN232800_c0_g1	0	0	0	0	2	0	0	0	0	0	0	0	0	0	0	0	0	0	0	0	0	0	0	0	0	0	0
TRINITY_DN116017_c1_g1	0	0	0	0	0	0	0	0	0	0	0	0	0	0	0	0	0	0	0	0	0	0	0	0	0	0	0
TRINITY_DN138810_c0_g3	1	0	0	0	0	0	0	0	0	0	1	1	0	0	0	0	1	0	0	0	0	0	0	0	0	0	0
TRINITY_DN142770_c2_g7	0	0	0	0	0	0	0	0	0	0	0	0	0	0	0	0	0	0	0	0	0	0	0	0	0	0	0
TRINITY_DN73571_c0_g1	0	0	0	0	0	0	0	0	0	0	0	0	0	1	0	0	0	0	0	0	0	0	0	0	0	0	0
TRINITY_DN132643_c0_g2	0	0	2	5	2	9	1	0	0	8	0	0	1	1	0	0	0	0	1	2	0	0	0	0	0	0	0
TRINITY_DN149418_c1_g1	0	0	0	0	0	0	0	0	0	0	1	0	0	0	0	0	0	0	0	0	0	0	0	0	1	0	0
TRINITY_DN159015_c1_g5	18.05	29	24	80	35	23.25	44	11	21.08	62	45	14.01	20.04	10	19.22	27.38	22	39.19	21	19	49	18.08	32	22	39	3	10
TRINITY_DN106587_c0_g1	0	0	0	0	0	0	0	0	0	0	0	0	0	0	0	0	0	0	0	0	0	0	0	0	0	0	0
TRINITY_DN143681_c3_g6	0	0	0	0	0	0	0	0	0	0	0	0	0	0	0	0	0	0	0	0	0	0	0	0	0	0	0
TRINITY_DN149986_c3_g1	0	0	1	1	0	0	0	0	0	0	0	0	0	0	0	0	0	0	1	0	0	0	0	0	1	0	1
TRINITY_DN92692_c0_g4	0	0	0	2	0	0	0	3	2	0	0	0	0	0	0	0	0	0	0	0	0	0	0	0	0	0	0
TRINITY_DN156841_c2_g2	1	1	0	9	0	14	2	4	19	2	0	0	1	7	0	1	0	0	0	0	0	9	0	0	1	0	0
TRINITY_DN161417_c2_g4	0	0	0	4	0	1	0	1	0	0	0	0	0	0	0	0	0	0	0	0	0	0	0	0	1	0	0
TRINITY_DN31989_c0_g1	0	0	0	0	0	0	0	0	2	0	0	0	0	0	0	0	0	0	0	0	0	0	0	0	0	0	0
TRINITY_DN161299_c0_g2	24	8	7	4	6	28	30	13	6	22	11	9	1	12	1	19	11	20	18	7	8	26	12	16	38	5	13
TRINITY_DN120632_c1_g1	0	2	1	0	3	0	0	2	0	0	0	0	0	0	0	0	0	0	1	0	0	0	0	0	1	0	2
TRINITY_DN95972_c0_g1	0	0	0	0	0	0	1	0	0	0	0	0	0	0	0	0	0	1	0	0	0	0	0	0	0	0	2
TRINITY_DN148335_c2_g6	0	0	0	0	0	0	0	0	0	0	0	0	0	0	0	0	0	0	0	0	0	0	0	0	0	0	0
TRINITY_DN135806_c9_g1	9	0	0	0	0	0	0	0	0	0	0	0	0	0	0	0	0	0	0	0	0	0	0	0	0	5	0
TRINITY_DN156625_c3_g7	0	1	0	0	12	11	2	1	2	2	2	2	2	0	0	8	0	1	0	0	0	1	3	5	1	0	0
TRINITY_DN93597_c0_g1	0	0	0	0	0	0	0	0	0	0	0	0	0	0	0	0	0	0	0	0	0	0	0	0	0	0	0
TRINITY_DN98691_c0_g2	0	3	6	1	0	3	2	0.5	6	3	6	0	0	0	0	1	4	3	13	7	0	2	0	1	4	0	6
TRINITY_DN135489_c0_g1	0	0	0	0	0	0	0	0	0	0	0	0	0	0	0	0	0	0	0	0	0	0	0	0	0	0	0
TRINITY_DN166553_c0_g1	2	0	0	0	0	0	0	0	0	0	0	0	0	0	0	0	0	0	0	0	0	0	0	2	0	0	0
TRINITY_DN146172_c0_g2	6	3	2	4	2	12	7	9	4	6	2	10	1	2	0	1	3	4	4	5	3	1	3	7	8	3	4
TRINITY_DN121273_c1_g4	0	0	3	0	0	0	0	2	0	0	1	0	0	0	0	2	1	0	1	0	0	1	0	0	0	0	2
TRINITY_DN127217_c0_g4	0	3	0	0	0	0	0	0	0	0	0	0	0	0	0	0	0	0	0	0	0	0	0	0	0	0	0
TRINITY_DN55524_c1_g1	0	1	0	0	0	0	0	0	0	0	0	0	0	0	0	0	0	0	0	0	0	0	0	0	0	0	0
TRINITY_DN145882_c0_g9	0	0	0	0	0	0	0	0	0	0	0	0	0	0	0	0	0	0	0	0	0	0	0	0	0	0	0
TRINITY_DN131221_c3_g2	0	0	0	0	0	1	0	0	0	0	0	0	0	0	0	0	0	0	0	0	0	0	0	0	0	0	0
TRINITY_DN119598_c0_g1	0	1	1	1	2	3	2	0	0	2	1	1	0	2	0	0	0	2	1	1	2	1	0	1	1	0	0
TRINITY_DN129339_c3_g1	3	1	3	3	0	7	5	2	4	7	0	1	2	0	0	6	2	1	3	1	0	1	4	2	1	1	5
TRINITY_DN138336_c1_g4	0.57	0	1	0	0	0	0.1	0	0	0	0	0	0	0	0	0	0	0	0	0	0	1	0	0	0	0	1
TRINITY_DN150527_c1_g4	0	0	5	0	0	0	1	0	1	0	5	0	0	0	0	1	0	0	0	3	0	0	0	0	0	0	1
TRINITY_DN142455_c3_g2	0	0	0	1	0	0	0	0	0	0	0	0	0	0	0	0	0	0	0	0	0	0	0	0	1	0	0
TRINITY_DN174197_c0_g1	0	0	0	0	0	0	0	0	0	0	2	0	0	0	0	0	0	0	0	2	0	0	0	0	0	0	0
TRINITY_DN71580_c0_g1	1	0	0	0	0	0	0	0	0	0	0	0	0	0	0	0	0	0	0	0	0	0	0	0	0	0	0
TRINITY_DN16681_c0_g2	0	0.5	0.5	0	0	0	0.5	0	0	0	0	0	0	0	0	0	0	0	0	0	0	0.5	0	1	0	0	0
TRINITY_DN147662_c3_g10	0	0	0	0	0	0	0	0	0	0	0	0	0	0	0	0	0	2	0	0	0	0	0	0	0	0	0
TRINITY_DN124720_c0_g1	0	0	0	0	0	0	0	0	0	0	0	0	0	0	0	0	0	0	0	0	0	0	1	0	0	0	0
TRINITY_DN134585_c1_g5	0	0	0	0	0	0	0	0	1	0	0	0	0	0	0	0	0	0	1	0	0	0	1	2	1	0	1
TRINITY_DN139280_c0_g7	0	0	0	0	0	0	0	0	0	0	0	0	0	0	0	0	0	0	0	0	0	0	0	0	0	0	0
TRINITY_DN74020_c0_g2	0	0	0	0	0	0	0	0	0	0	0	0	0	0	0	1	0	0	0	0	0	0	0.5	0	0	0	0
TRINITY_DN179318_c0_g1	0	0	0	0	0	0	0	0	0	0	0	0	0	0	0	0	0	0	0	0	0	0	0	0	0	0	0
TRINITY_DN160520_c4_g1	0	0	0	0	0	0	0	0	0	0	0	0	0	0	0	0	0	0	0	0	0	0	0	0	0	0	0
TRINITY_DN161236_c0_g1	0	0	0	0	0	0	0	0	0	0	0	0	0	0	0	0	0	0	0	0	0	0	0	0	0	0	0
TRINITY_DN157846_c1_g5	0	0	0	0	0	0	0	0	0	0	0	0	0	0	0	0	0	0	0	0	0	0	0	0	0	0	0
TRINITY_DN148774_c2_g2	0	0	0	0	0	0	0	0	0	0	0	0	0	0	0	0	0	0	0	0	0	0	0	3	0	0	0
TRINITY_DN140984_c0_g5	0	0	0	0	0	0	0	0	0	0	0	0	0	0	0	0	0	0	0	0	0	0	0	0	0	0	0
TRINITY_DN145470_c1_g6	0	0	0	1	0	0	0	0	0	0	0	0	0	0	0	0	0	0	0	0	0	0	0	0	0	0	0
TRINITY_DN200610_c0_g1	0	1	0	0	0	0	0	0	0	0	0	0	0	0	0	0	0	0	0	0	0	0	0	0	0	0	0
TRINITY_DN11656_c0_g1	0	0	0	0	0	0	0	0	0	0	0	0	0	0	0	0	0	0	0	0	0	0	0	0	0	0	0
TRINITY_DN175742_c0_g1	0	0	0	0	0	0	0	0	0	0	0	0	0	0	0	0	0	0	0	0	0	0	0	3	0	0	0
TRINITY_DN159254_c2_g1	0	2	0	0	0	0	0	0	2	15	0	0	0	11	1	0	2	0	0	0	0	1	0	7	7	0	0
TRINITY_DN93380_c0_g2	0	0	0	0	0	0	0	0	0	0	0	0	0	0	0	0	0	0	0	0	0	0	0	0	2	0	0
TRINITY_DN77556_c0_g2	0	0	0	0	1	0	1	0	0	0	0	0	0	0	0	0	0	0	0	0	0	0	0	0	0	0	0
TRINITY_DN122130_c0_g1	0	0	0	0	0	0	0	0	21	0	0	0	0	0	0	0	0	0	0	0	0	0	0	0	0	0	28
TRINITY_DN123449_c0_g1	0	1	2	0	0	1	0	0	1	2	0	0	0	0	0	0	0	0	0	0	0	0	1	0	0	0	0
TRINITY_DN46399_c0_g1	0	0	0	0	0	0	0	0	0	0	0	0	0	0	0	0	0	0	0	0	0	0	0	0	0	0	0
TRINITY_DN114973_c0_g3	0	0	0	0	0	0	0	5	0	0	0	0	1	0	0	0	0	0	0	0	1	0	0	0	0	0	0
TRINITY_DN95744_c2_g1	0	0	0	0	0	0	0	1	0	0	0	0	0	0	0	0	0	0	1	0	0	0	0	0	2	0	0
TRINITY_DN234221_c0_g1	0	0	3	1	0	0	1	0	1	0	0	0	0	4	0	0	0	1	1	0	0	2	0	0	1	0	0
TRINITY_DN100438_c0_g1	0	0	0	0	0	0	0	0	0	0	0	0	0	0	0	0	0	0	0	1	0	0	0	0	0	0	0
TRINITY_DN134780_c11_g1	0	0	0	0	0	0	0	0	0	0	0	0	0	0	0	0	0	0	0	0	0	0	1.08	0	0	0	0
TRINITY_DN181768_c0_g1	0	0	0	0	0	0	0	0	0	0	0	0	0	0	0	1	0	0	0	0	0	0	0	0	0	0	0
TRINITY_DN148839_c0_g2	0	2	1	0	1	1	3	1	5	6	9	1	1	2	2	2	0	3	2	3	0	3	0	2	5	0	3
TRINITY_DN170478_c0_g1	0	0	0	0	0	0	0	0	0	0	0	0	0	0	0	0	0	0	0	0	0	1	0	0	0	0	0
TRINITY_DN142407_c1_g1	1	1	1	2	1	8	7	1	3	3	0	1	1	3	0	4	1	3	1	0	1	7	1	4	4	1	5
TRINITY_DN166542_c0_g1	0	0	1	0	0	0	0	0	0	0	0	0	0	0	0	2	0	0	0	0	0	0	1	0	0	0	0
TRINITY_DN372_c0_g2	2	0	0	0	0	0	0	2	0	0	0	0	0	0	0	0	0	0	0	0	0	0	0	0	0	0	0
TRINITY_DN219184_c0_g1	0	0	0	0	0	1	0	0	0	0	0	0	0	0	0	0	0	0	0	1	0	0	0	0	0	0	0
TRINITY_DN121305_c0_g1	0	2	2	8	8	0	6	3	5	15	0	2	9	0	2	3	7	4	9	3	2	1	2	2	12	1	3
TRINITY_DN141498_c3_g1	0	0	0	0	0	0	0	0	0	0	0	0	0	0	0	0	0	0	0	0	0	0	0	0	2	0	0
TRINITY_DN155343_c0_g1	11	80	24	38	6	6	4	5	8	7	4	2	3	5	1	15	3	5	4	4	3	9	4	4	3	4	3
TRINITY_DN177631_c0_g1	0	0	0	0	0	0	0	0	0	0	0	0	0	0	0	0	0	0	0	0	0	0	0	0	0	0	0
TRINITY_DN105861_c0_g2	0	0	0	0	0	0	0	0	0	0	0	0	0	1	0	0	0	0	0	0	0	0	0	0	0	0	0
TRINITY_DN148909_c3_g1	0	0	0	0	0	0	1	0	0	0	0	0	0	0	0	0	0	1	0	0	0	0	0	0	0	0	0
TRINITY_DN163999_c0_g1	1	0	0	1	0	0	0	0	0	0	0	0	0	0	0	0	0	0	0	0	0	0	0	0	0	0	0
TRINITY_DN157223_c1_g1	0	0	0	0	0	0	0	0	0	0	0	0	0	0	0	0	0	0	0	0	0	0	0	0	0	0	0
TRINITY_DN18684_c0_g2	0	0	0	0	0	0	0	0	0	0	0	0	0	0	0	0	0	0	0	0	1	0	0.5	0	0	0	0
TRINITY_DN138068_c2_g2	0	0	0	0	0	0	0	0	0	0	0	0	0	0	0	0	0	0	0	0	0	0	0	0	2	0	0
TRINITY_DN165006_c0_g1	0	0	0	0	0	0	0	0	0	0	0	0	0	0	0	0	0	0	1	0	0	0	0	0	1	0	0
TRINITY_DN152451_c0_g2	0	0	0	0	0	0	0	0	2	1	0	0	0	0	0	0	0	0	0	0	0	0	0	0	0	0	0
TRINITY_DN237543_c0_g1	0	0	0	2	0	0	0	0	0	0	0	0	0	0	0	0	0	1	0	0	0	0	0	0	0	0	0
TRINITY_DN186419_c0_g1	0	0	0	0	0	0	0	0	0	0	0	0	0	0	0	0	0	0	0	0	0	0	0	0	0	0	0
TRINITY_DN137207_c0_g1	0	0	0	0	0	0	0	0	0	0	0	0	0	0	0	0	0	0	0	0	0	0	0	0	0	0	0
TRINITY_DN95266_c0_g1	1	1	2	1	2	2	4	4	5	3	0	2	2	1	3	6	4	3	1	2	4	5	0	3	8	0	5
TRINITY_DN96359_c1_g2	1	1	0	1.27	1	0	0	0	3.14	0	1	1	1	0	3	0	0	4	0	0	0	0	0	1	0	0	0
TRINITY_DN106915_c0_g1	0	0	0	0	0	0	0	0	0	0	8	0	0	0	0	0	0	0	0	0	0	0	0	0	0	0	0
TRINITY_DN66564_c0_g1	0	0	0	0	0	0	0	0	0	0	0	0	0	0	0	0	0	0	0	0	0	0	0	0	0	0	0
TRINITY_DN146530_c0_g1	1	5	5	9	5	12	7	4	18	15	2	2	1	9	5	0	6	9	7	5	3	3	1	4	8	5	2
TRINITY_DN132205_c1_g4	1	0	2	0	0	4	1	4	1	1	0	0	0	0	0	0	0	0	1	0	0	0	0	1	0	0	0
TRINITY_DN119309_c0_g1	0	0	0	0	0	0	0	0	0	0	0	0	0	0	0	0	1	0	0	0	0	0	0	0	0	0	0
TRINITY_DN140778_c2_g1	0	0	0	0	0	0	0	0	0	0	0	0	0	0	0	0	0	0	0	0	0	0	0	0	0	0	0
TRINITY_DN151470_c4_g1	0	0	0	0	0	0	0	0	0	0	0	0	0	0	0	0	0	0	0	0	0	0	0	0	0	0	0
TRINITY_DN112640_c0_g2	1	2	0	9	0	4	7	4	5	3	2	0	3	4	2	4	4	0	8	12	7	4	0	5	10	3	4
TRINITY_DN116722_c0_g1	3	0	0	0	0	0	0	0	0	0	0	0	0	0	3	13	0	0	0	0	0	1	0	0	0	0	1
TRINITY_DN97676_c1_g1	0	2	0	2	1	3	0	0	1	1	1	0	2	1	0	2	0	5	1	0	1	0	2	3	1	0	1
TRINITY_DN164939_c0_g1	0	0	0	0	0	0	1	0	0	0	0	0	0	0	0	0	0	0	0	0	0	0	0	0	0	0	0
TRINITY_DN160877_c1_g3	0	0	0	0	0	0	1	0	0	0	0	0	0	0	0	0	0	0	0	0	0	0	0	5	0	0	0
TRINITY_DN86774_c0_g1	0	0	0	0	0	1	0	0	0	0	0	0	0	0	0	0	0	0	0	0	0	0	0	0	0	0	0
TRINITY_DN180742_c0_g1	0	0	0	0	0	0	11	0	0	0	0	0	0	0	0	0	0	0	0	0	0	0	0	0	0	0	2
TRINITY_DN84134_c0_g2	0	0	0	0	0	0	0	0	0	0	0	0	0	0	0	0	0	0	0	0	0	0	0	0	0	0	0
TRINITY_DN52836_c0_g1	0	0	0	0	0	0	1	0	0	0	0	0	2	0	0	0	0	0	0	0	0	0	0	1	0	0	0
TRINITY_DN112958_c0_g4	0	0	0	0	0	0	0	0	0	0	0	0	0	0	0	0	0	0	0	0	0	0	0	0	0	0	0
TRINITY_DN147346_c2_g2	0	0	0	0	1	0	0	2	0	0	0	0	0	0	0	0	76	0	0	0	1	0	0	0	0	0	0
TRINITY_DN126985_c0_g1	0	0	0	0	0	0	1	0	0	0	8	0	0	0	0	0	0	0	0	0	3	0	0	0	2	0	1
TRINITY_DN130671_c0_g1	0	0	0	0	0	0	0	0	0	0	0	0	0	0	0	0	0	0	0	0	0	0	0	0	0	0	0
TRINITY_DN146831_c0_g1	0	0	1	0	0	0	0	2	0	0	0	0	0	0	0	0	0	0	0	0	0	0	0	0	0	0	0
TRINITY_DN147030_c1_g1	0	0	0	0	0	0	0	0	0	0	0	0	0	0	0	0	0	0	0	0	0	0	0	0	0	0	0
TRINITY_DN128368_c0_g1	1	2	1	0	0	0	1	1	2	3	1	2	0	0	2	1	1	3	0	0	0	1	1	0	6	0	2
TRINITY_DN125791_c0_g2	0	0	0	1	1	1	0	0	1	0	1	0	0	0	1	0	3	1	0	1	0	0	0	1	2	0	0
TRINITY_DN150946_c0_g1	0	0	0	0	0	10	0	0	3	0	4	0	0	0	0	0	0	0	0	0	0	0	0	0	0	0	0
TRINITY_DN132800_c0_g2	0	0	0	1	1	0	0	0	0.59	0	0.6	0	0	0	0	0	0	0	0	0	0	0	0	0	0	0.57	0
TRINITY_DN76046_c0_g1	0	0	0	0	0	0	0	0	0	0	0	0	0	0	0	0	0	0	0	0	0	0	0	0	0	0	0
TRINITY_DN114716_c1_g1	0	0	0	0	0	0	0	0	0	0	0	0	4	0	0	0	0	0	0	0	0	0	0	0	0	0	0
TRINITY_DN160733_c1_g2	0	0	0	0	0	0	0	0	0	0	0	0	0	0	0	0	0	0	0	0	0	0	0	0	0	0	0
TRINITY_DN146305_c5_g3	3	0	0	0	0	0	0	0	0	0	0	0	0	0	0	0	0	0	0	0	0	0	0	0	0	0	0
TRINITY_DN149985_c2_g1	244	335	115	169	162	410	250	375	224	308	136	332	156	190	88	189	212	256	224	122	125	272	284	271	198	41	162
TRINITY_DN163888_c0_g1	0	0	0	0	0	3	0	0	0	0	0	0	0	0	0	0	0	0	0	0	0	0	0	0	0	0	0
TRINITY_DN186361_c0_g1	1	0	0	0	0	0	0	1	0	0	0	0	0	1	0	0	0	0	0	0	0	0	0	0	0	0	0
TRINITY_DN223768_c0_g1	0	0	0	0	0	0	0	0	0	0	0	0	0	0	0	1	0	0	0	0	0	2	0	0	0	0	0
TRINITY_DN146254_c2_g1	9	6	10	4	8	18	17	20	17	11	60	4	5	6	5	10	6	8	6	13	16	12	11	24	14	2	3
TRINITY_DN232975_c0_g1	0	0	0	0	0	0	4	0	0	0	0	0	0	0	0	0	0	0	0	0	0	0	0	0	0	0	0
TRINITY_DN150216_c3_g1	0	0	0	0	1	0	0	2	0	4	0	0	0	0	0	0	0	0	1	0	0	0	1	0	2	0	0
TRINITY_DN156159_c1_g4	0	0	0	0	0	0	0	0	0	0	0	0	1	0	0	0	0	0	0	2	0	1	0	1	1	0	0
TRINITY_DN17049_c0_g1	0	0	0	0	0	0	0	0	0	0	0	0	0	0	0	0	0	0	0	0	0	0	0	0	0	0	0
TRINITY_DN152432_c2_g1	2	0	0	1	0	0	3	1	1	1	0	1	0	1	0	1	3	3	0	0	1	1	1	0	1	0	0
TRINITY_DN247525_c0_g1	0	0	0	0	0	0	0	0	1	0	0	0	0	0	0	0	0	0	0	0	0	1	0	0	0	0	0
TRINITY_DN169714_c0_g1	0	0	0	0	0	0	0	0	0	0	0	0	0	0	0	0	0	0	0	0	0	0	0	0	0	0	0
TRINITY_DN138133_c2_g1	0	0	0	0	0	0	0	0	0	0	0	0	0	0	0	0	0	0	0	0	0	0	0	0	0	0	0
TRINITY_DN142388_c4_g2	0	0	0	0	0	0	0	0	0	0	0	0	0	0	0	0	0	0	0	0	0	0	0	0	0	0	0
TRINITY_DN160385_c2_g1	0	0	0	0	0	0	0	0	0	0	0	0	0	0	0	0	0	0	0	0	0	0	0	0	0	0	0
TRINITY_DN148502_c1_g4	0	0	0	0	0	0	0	0	0	0	0	0	0	0	0	0	0	0	0	0	0	0	0	0	0	0	0
TRINITY_DN3273_c0_g1	1	1	0	0	0	0	0	0	0	1	0	0	0	0	0	0	0	0	0	0	0	0	0	0	0	0	0
TRINITY_DN129755_c0_g2	3	0	1	0	2	0	0	4	3	0	19	2	9	9	1	1	4	0	13	6	0	10	9	2	0	0	1
TRINITY_DN88488_c0_g1	0	0	0	0	0	0	0	0	0	0	0	0	0	0	0	0	0	0	0	0	0	0	0	0	0	0	0
TRINITY_DN164471_c0_g1	0	0	0	0	0	0	0	0	0	0	0	0	0	0	0	0	0	0	0	0	0	0	0	0	0	0	0
TRINITY_DN144591_c3_g1	0	0	0	0	1	0	0	0	0	0	0	0	0	4	0	0	0	1	0	0	0	0	1	0	0	0	0
TRINITY_DN182015_c0_g1	0	0	0	0	0	0	0	0	0	0	0	0	0	0	0	0	0	0	0	0	0	0	0	0	0	0	0
TRINITY_DN239465_c0_g1	0	1	0	0	0	0	0	0	0	0	0	0	0	0	0	0	0	0	0	0	0	0	0	0	0	0	0
TRINITY_DN151621_c0_g3	0	2	4	10	3	2	3	3	6	7	6	0	2	5	1	1	0	7	16	4	6	1	1	2	16	0	1
TRINITY_DN98770_c0_g3	0	0	0	0	0	0	0	0	0	2	0	0	0	0	0	0	0	0	0	0	0	0	0	0	0	0	0
TRINITY_DN151441_c4_g1	0	0	0	0	0	0	0	0	0	0	0	0	0	0	0	0	0	0	0	0	0	0	0	0	0	0	0
TRINITY_DN144868_c3_g1	0	0	0	0	0	0	0	0	0	0	0	0	0	0	0	0	0	0	0	0	0	0	0	0	0	0	0
TRINITY_DN209905_c0_g1	0	0	0	0	0	0	0	0	0	0	0	0	0	0	0	0	0	0	0	0	0	0	0	0	0	0	0
TRINITY_DN183990_c0_g1	0	0	0	0	0	0	0	0	0	1	0	0	0	0	0	0	0	0	0	0	0	0	0	0	0	0	0
TRINITY_DN155449_c0_g3	10	3	2	2	5	9	13	7	11	7	8	12	2	5	1	20	6	13	6	9	1	9	8	10	26	5	18
TRINITY_DN202605_c0_g1	0	0	0	0	0	0	0	0	0	0	0	0	0	0	0	0	0	0	0	0	0	0	0	0	0	0	0
TRINITY_DN124150_c0_g1	0	0	0	1	0	0	0	0	0	0	6	0	0	0	0	0	0	0	0	0	0	0	0	0	0	0	0
TRINITY_DN130713_c0_g1	25	20	16	18	5	38	49	40	31	31	26	42	11	20	8	32	26	51	19	14	14	13	28	25	62	14	33
TRINITY_DN169859_c0_g1	0	3	0	0	0	0	0	0	0	0	0	0	0	0	0	1	0	0	0	0	0	0	1	0	0	0	0
TRINITY_DN133184_c0_g1	10	2	0	1	0	0	0	0	2	1	0	1	0	0	0	3	0	1	0	0	1	0	0	0	0	0	0
[truncated: 436,211 more rows]
