# Supplementary material for: Cellular stress responses to chronic heat shock and shell damage in temperate Mya truncata
Source: Cell Stress Chaperones. 2018 May 12;23(5):1003–17. doi: 10.1007/s12192-018-0910-5 (PMC6111077; doi:10.1007/s12192-018-0910-5)
Supplement: Supplementary file 4 — (XLSX 87.8 kb) [file 12192_2018_910_MOESM4_ESM.xlsx]

## Sheet: 1 day
1 day, differentially expressed (>log 2 fold, P<0.05, FDR< 5%), annotated genes
Trinity_ID	Direction of change	nr reference	nr gene_name	putative function	putative secondary function	species ID	common name	E value	Trinity ID	Direction of change	Uniprot/Swissprot against human reference	Uniprot/Swissprot gene_name	putative function	putative secondary functions	E value
TRINITY_DN155915_c3_g2	Downregulated	gi|762129037|	histone acetyltransferase KAT5-like isoform X2	Transcriptional regulation		Crassostrea gigas	Pacific oyster	0	TRINITY_DN155915_c3_g2	Downregulated	gi|30923328|sp|Q92993.2|KAT5_HUMAN	Histone acetyltransferase KAT5	Transcriptional regulation		0
TRINITY_DN160543_c0_g3	Downregulated	gi|762114760|	G-protein-signaling modulator 2-like	Cell division		Crassostrea gigas	Pacific oyster	0	TRINITY_DN160543_c0_g3	Downregulated	gi|294862507|sp|P81274.3|GPSM2_HUMAN	G-protein-signaling modulator 2	Cell division		0
TRINITY_DN160726_c1_g1	Downregulated	gi|762078017|	exportin-1-like	Protein transport		Crassostrea gigas	Pacific oyster	0	TRINITY_DN160726_c1_g1	Downregulated	gi|68052989|sp|O14980.1|XPO1_HUMAN	Exportin-1	Protein transport	RNA transport	0
TRINITY_DN159668_c1_g1	Downregulated	gi|762100657|	macrophage erythroblast attacher-like	Immune		Crassostrea gigas	Pacific oyster	0	TRINITY_DN159668_c1_g1	Downregulated	gi|74754297|sp|Q7L5Y9.1|MAEA_HUMAN	Macrophage erythroblast attacher	Immune		3.54e-163
TRINITY_DN157663_c2_g1	Downregulated	gi|405964105|	Liprin-beta-1	Cell adhesion		Crassostrea gigas	Pacific oyster	0	TRINITY_DN157663_c2_g1	Downregulated	gi|90185247|sp|Q86W92.2|LIPB1_HUMAN	Liprin-beta-1	Cell adhesion		7.01e-137
TRINITY_DN160842_c1_g2	Downregulated	gi|762121366|	probable C-mannosyltransferase DPY19L3	Glycosylation		Crassostrea gigas	Pacific oyster	0	TRINITY_DN160842_c1_g2	Downregulated	gi|74710923|sp|Q6ZPD9.1|D19L3_HUMAN	Probable C-mannosyltransferase DPY19L3	Glycosylation		0
TRINITY_DN146279_c0_g1	Downregulated	gi|762108994|	ELAV-like protein 1 isoform X4	RNA processing		Crassostrea gigas	Pacific oyster	0	TRINITY_DN146279_c0_g1	Downregulated	gi|223590202|sp|P26378.2|ELAV4_HUMAN	ELAV-like protein 4	RNA processing		2.51e-144
TRINITY_DN144945_c0_g1	Downregulated	gi|452755173|	Toll-like receptor k	Immune		Mytilus galloprovincialis	Mediterranean mussel	3.94e-138	TRINITY_DN144945_c0_g1	Downregulated	gi|543800|sp|P35858.1|ALS_HUMAN	Insulin-like growth factor-binding protein complex acid labile subunit	Cell adhesion		1.17e-28
TRINITY_DN157965_c2_g1	Downregulated	gi|961074329|	acetylcholine receptor subunit beta-like	Ion transport		Octopus bimaculoides	Octopus bimaculoides	3.24e-17	TRINITY_DN157965_c2_g1	Downregulated	gi|2492620|sp|Q15825.1|ACHA6_HUMAN	Neuronal acetylcholine receptor subunit alpha-6	Ion transport		9.19e-12
TRINITY_DN151993_c2_g3	Downregulated	gi|762106975|	monocarboxylate transporter 9-like	Membrane transport		Crassostrea gigas	Pacific oyster	1.52e-85	TRINITY_DN151993_c2_g3	Downregulated	gi|74738645|sp|Q7RTX9.1|MOT14_HUMAN	Monocarboxylate transporter 14	Membrane transport		2.32e-30
TRINITY_DN157088_c1_g1	Downregulated	gi|763431375|	Stimulator of interferon protein 1	Immune		Mytilus galloprovincialis	Mediterranean mussel	4.97e-38	TRINITY_DN157088_c1_g1	Downregulated	N/A	N/A	N/A	N/A	N/A
TRINITY_DN156452_c3_g3	Downregulated	gi|919102362|	aldehyde dehydrogenase X, mitochondrial-like	Detoxification		Lingula anatina	Lingula anatina	1.16e-14	TRINITY_DN156452_c3_g3	Downregulated	gi|311033472|sp|P30837.3|AL1B1_HUMAN	Aldehyde dehydrogenase X, mitochondrial	Detoxification		5.4e-11
TRINITY_DN142599_c2_g1	Downregulated	gi|762099300|	F-box only protein 25-like	Ubiquitination		Crassostrea gigas	Pacific oyster	1.28e-104	TRINITY_DN142599_c2_g1	Downregulated	gi|20177894|sp|Q969P5.1|FBX32_HUMAN	F-box only protein 32	Ubiquitination		1.9e-37
TRINITY_DN160441_c1_g2	Downregulated	gi|762142826|	calcineurin-binding protein cabin-1-like	Chromatin regulation		Crassostrea gigas	Pacific oyster	2.67e-66	TRINITY_DN160441_c1_g2	Downregulated	gi|6685261|sp|Q9Y6J0.1|CABIN_HUMAN	Calcineurin-binding protein cabin-1	Chromatin regulation		3.22e-44
TRINITY_DN156048_c4_g2	Downregulated	gi|405971015|	Voltage-gated hydrogen channel 1	Ion transport	Immune	Crassostrea gigas	Pacific oyster	3.29e-46	TRINITY_DN156048_c4_g2	Downregulated	N/A	N/A	N/A	N/A	N/A
TRINITY_DN161929_c8_g2	Downregulated	gi|961103667|	putative DNA Binding Protein DDB	DNA damage repair		Octopus bimaculoides	Octopus bimaculoides	5.94e-19	TRINITY_DN161929_c8_g2	Downregulated	N/A	N/A	N/A	N/A	N/A
TRINITY_DN148991_c0_g2	Downregulated	gi|961097068|	blood vessel epicardial substance-B-like isoform X2	Cell adhesion		Octopus bimaculoides	Octopus bimaculoides	3.52e-69	TRINITY_DN148991_c0_g2	Downregulated	gi|38257661|sp|Q8NE79.1|POPD1_HUMAN	Blood vessel epicardial substance	Cell adhesion	Development	1.18e-50
TRINITY_DN150311_c1_g1	Downregulated	gi|1020986617|	sushi, nidogen and EGF-like domain-containing protein 1 isoform X5			Ficedula albicollis	Collared flycatcher	5.42e-12	TRINITY_DN150311_c1_g1	Downregulated	gi|311033528|sp|O75094.3|SLIT3_HUMAN	Slit homolog 3 protein	Cell migration		1.56e-13
TRINITY_DN148935_c3_g7	Downregulated	gi|908429742|	sodium-coupled monocarboxylate transporter 1-like	Ion transport		Biomphalaria glabrata	Biomphalaria glabrata	5.82e-105	TRINITY_DN148935_c3_g7	Downregulated	gi|296452898|sp|Q8N695.2|SC5A8_HUMAN	Sodium-coupled monocarboxylate transporter 1	Ion transport		1.36e-67
TRINITY_DN158874_c2_g1	Downregulated	gi|524873656|	ATP-dependent RNA helicase DDX1-like	RNA processing		Aplysia californica	California sea hare	0	TRINITY_DN158874_c2_g1	Downregulated	gi|6919862|sp|Q92499.2|DDX1_HUMAN	ATP-dependent RNA helicase DDX1	RNA processing		0
TRINITY_DN159888_c0_g1	Downregulated	gi|762113329|	valine--tRNA ligase-like	Protein biosynthesis		Crassostrea gigas	Pacific oyster	0	TRINITY_DN159888_c0_g1	Downregulated	gi|12644177|sp|P26640.4|SYVC_HUMAN	Valine--tRNA ligase	Protein biosynthesis		0
TRINITY_DN132747_c0_g1	Downregulated	gi|762116515|	homeobox protein Meis1-like	Transcriptional regulation		Crassostrea gigas	Pacific oyster	1.25e-84	TRINITY_DN132747_c0_g1	Downregulated	gi|13124777|sp|O14770.2|MEIS2_HUMAN	Homeobox protein Meis2	Transcriptional regulation		1.43e-49
TRINITY_DN150763_c1_g1	Downregulated	gi|762118577|	anaphase-promoting complex subunit 4-like	Cell division		Crassostrea gigas	Pacific oyster	0	TRINITY_DN150763_c1_g1	Downregulated	gi|205371737|sp|Q9UJX5.2|APC4_HUMAN	Anaphase-promoting complex subunit 4	Cell division		4.17e-90
TRINITY_DN133338_c0_g1	Downregulated	gi|524909944|	tetratricopeptide repeat protein 36-like	Heat shock		Aplysia californica	California sea hare	2.77e-62	TRINITY_DN133338_c0_g1	Downregulated	gi|189036953|sp|A6NLP5.1|TTC36_HUMAN	Tetratricopeptide repeat protein 36	Heat shock		4.38e-52
TRINITY_DN136835_c1_g3	Downregulated	gi|999972898|	Ficolin-1	Immune		Exaiptasia pallida	Exaiptasia pallida	9.02e-24	TRINITY_DN136835_c1_g3	Downregulated	gi|2506403|sp|P55083.2|MFAP4_HUMAN	Microfibril-associated glycoprotein 4	Cell adhesion	Elastic fibre assembly	3.67e-22
TRINITY_DN145502_c1_g1	Downregulated	N/A	N/A	N/A		N/A	N/A	N/A	TRINITY_DN145502_c1_g1	Downregulated	gi|146291086|sp|Q15399.3|TLR1_HUMAN	Toll-like receptor 1	Immune		1.19e-17
TRINITY_DN147182_c1_g1	Downregulated	N/A	N/A	N/A		N/A	N/A	N/A	TRINITY_DN147182_c1_g1	Downregulated	gi|74733183|sp|Q9BU61.1|NDUF3_HUMAN	NADH dehydrogenase [ubiquinone] 1 alpha subcomplex assembly factor 3	Mitochondiral respiratory chain		5.18e-20
TRINITY_DN147890_c1_g1	Downregulated	N/A	N/A	N/A		N/A	N/A	N/A	TRINITY_DN147890_c1_g1	Downregulated	gi|74732069|sp|Q96IK1.2|BOD1_HUMAN	Biorientation of chromosomes in cell division protein 1	Cell division		7.94e-33
TRINITY_DN148935_c3_g7	Downregulated	N/A	N/A	N/A		N/A	N/A	N/A	TRINITY_DN148935_c3_g7	Downregulated	gi|296452898|sp|Q8N695.2|SC5A8_HUMAN	Sodium-coupled monocarboxylate transporter 1	Ion transport		1.36e-67
TRINITY_DN150763_c1_g1	Downregulated	N/A	N/A	N/A		N/A	N/A	N/A	TRINITY_DN150763_c1_g1	Downregulated	gi|205371737|sp|Q9UJX5.2|APC4_HUMAN	Anaphase-promoting complex subunit 4	Cell division		4.17e-90
TRINITY_DN152159_c2_g1	Downregulated	N/A	N/A	N/A		N/A	N/A	N/A	TRINITY_DN152159_c2_g1	Downregulated	gi|46577493|sp|Q8IUQ4.2|SIAH1_HUMAN	E3 ubiquitin-protein ligase SIAH1	Ubiquitination		1.5e-154
TRINITY_DN156603_c1_g1	Downregulated	N/A	N/A	N/A		N/A	N/A	N/A	TRINITY_DN156603_c1_g1	Downregulated	gi|125729|sp|P12956.2|XRCC6_HUMAN	X-ray repair cross-complementing protein 6	DNA damage repair		9.94e-110
TRINITY_DN158874_c2_g1	Downregulated	N/A	N/A	N/A		N/A	N/A	N/A	TRINITY_DN158874_c2_g1	Downregulated	gi|6919862|sp|Q92499.2|DDX1_HUMAN	ATP-dependent RNA helicase DDX1	RNA processing		0
TRINITY_DN154892_c2_g1	Upregulated	gi|999980070|	Glucosidase 2 subunit beta	N-glycan processing		Exaiptasia pallida	Exaiptasia pallida	1.03e-75	TRINITY_DN154892_c2_g1	Upregulated	N/A	N/A	N/A	N/A	N/A
TRINITY_DN126328_c1_g1	Upregulated	gi|908424680|	40S ribosomal protein S26-like isoform X1	Ribonucleoprotein		Biomphalaria glabrata	Biomphalaria glabrata	2.02e-18	TRINITY_DN126328_c1_g1	Upregulated	gi|51338650|sp|P62854.3|RS26_HUMAN	40S ribosomal protein S26	Ribonucleoprotein		6.35e-14
TRINITY_DN157617_c0_g3	Upregulated	gi|762169427|	aminopeptidase N-like isoform X1	Protease		Crassostrea gigas	Pacific oyster	5.89e-107	TRINITY_DN157617_c0_g3	Upregulated	gi|11387208|sp|Q9UKU6.1|TRHDE_HUMAN	Thyrotropin-releasing hormone-degrading ectoenzyme	Protease		2.38e-73

## Sheet: 3 days
3 days, differentially expressed (>log 2 fold, P<0.05, FDR< 5%), annotated genes
Trinity_ID	Direction of change	nr reference	nr gene_name	putative function	putative secondary function	species ID	common name	E value	Trinity ID	Direction of change	Uniprot/Swissprot against human reference	Uniprot/Swissprot gene_name	putative function	putative secondary functions	E value
TRINITY_DN160711_c0_g1	Downregulated	gi|762162362|	CCAAT/enhancer-binding protein zeta-like [Crassostrea gigas]	Heat shock		Crassostrea gigas	Pacific oyster	0	TRINITY_DN160711_c0_g1	Downregulated	gi|308153621|sp|Q03701.3|CEBPZ_HUMAN	CCAAT/enhancer-binding protein zeta	Heat shock		3.65e-143
TRINITY_DN158909_c1_g2	Downregulated	gi|762105803|	tripartite motif-containing protein 2-like [Crassostrea gigas]	Ubiquinitation		Crassostrea gigas	Pacific oyster	8.49e-13	NA	NA	NA	NA	NA	NA	NA
TRINITY_DN135479_c0_g1	Downregulated	gi|762106573|	headcase protein homolog isoform X1 [Crassostrea gigas]	Development		Crassostrea gigas	Pacific oyster	4.14e-94	TRINITY_DN135479_c0_g1	Downregulated	gi|44887986|sp|Q9UBI9.1|HDC_HUMAN	Headcase protein homolog	Development		4.11e-53
TRINITY_DN137662_c0_g1	Downregulated	gi|340025226|	doublesex and mab-3 related transcription factor-like protein [Hyriopsis schlegelii]	Development		Hyriopsis schlegelii	Hyriopsis schlegelii	5.81e-84	TRINITY_DN137662_c0_g1	Downregulated	gi|189044724|sp|Q96SC8.2|DMTA2_HUMAN	Doublesex- and mab-3-related transcription factor A2	Development		6.09e-23
TRINITY_DN141857_c0_g1	Downregulated	gi|908448422|	hydroxymethylglutaryl-CoA lyase, mitochondrial-like [Biomphalaria glabrata]	Respiration		Biomphalaria glabrata	Biomphalaria glabrata	2.19e-165	TRINITY_DN141857_c0_g1	Downregulated	gi|24418852|sp|P35914.2|HMGCL_HUMAN	Hydroxymethylglutaryl-CoA lyase, mitochondrial	Ketogenesis	Respiration	1.19e-150
TRINITY_DN149359_c5_g1	Downregulated	gi|762073516|	mitochondrial peptide methionine sulfoxide reductase-like isoform X2 [Crassostrea gigas]	Oxidative stress		Crassostrea gigas	Pacific oyster	1.53e-110	TRINITY_DN149359_c5_g1	Downregulated	gi|12230350|sp|Q9UJ68.1|MSRA_HUMAN	Mitochondrial peptide methionine sulfoxide reductase	Stress	Oxidative stress response	2.51e-97
TRINITY_DN161558_c0_g2	Downregulated	gi|762158210|	xanthine dehydrogenase/oxidase-like [Crassostrea gigas]	Immune	Oxidative stress	Crassostrea gigas	Pacific oyster	0	TRINITY_DN161558_c0_g2	Downregulated	gi|2506326|sp|P47989.4|XDH_HUMAN	Xanthine dehydrogenase/oxidase	Immune	Oxidative stress	0
TRINITY_DN159971_c0_g2	Downregulated	gi|405951038|	Tuftelin-interacting protein 11 [Crassostrea gigas]	Biomineralisation		Crassostrea gigas	Pacific oyster	0	TRINITY_DN159971_c0_g2	Downregulated	gi|22096235|sp|Q9UBB9.1|TFP11_HUMAN	Tuftelin-interacting protein 11	Biomin		0
TRINITY_DN141420_c0_g1	Downregulated	gi|762084385|	progesterone-induced-blocking factor 1-like [Crassostrea gigas]	Immune		Crassostrea gigas	Pacific oyster	0	TRINITY_DN141420_c0_g1	Downregulated	gi|73920251|sp|Q8WXW3.2|PIBF1_HUMAN	Progesterone-induced-blocking factor 1	Immune		0
TRINITY_DN162115_c5_g1	Downregulated	gi|762085802|	ATP-dependent RNA helicase DHX8-like [Crassostrea gigas]	RNA processing		Crassostrea gigas	Pacific oyster	0	TRINITY_DN162115_c5_g1	Downregulated	gi|3023637|sp|Q14562.1|DHX8_HUMAN	ATP-dependent RNA helicase DHX8	RNA processing		0
TRINITY_DN138465_c0_g1	Downregulated	gi|1009397536|	Acetylcholine receptor subunit alpha-like 1 [Trachymyrmex cornetzi]	Nerveous system	Ion transport, signalling	Trachymyrmex cornetzi	Trachymyrmex cornetzi	3.2e-16	TRINITY_DN138465_c0_g1	Downregulated	gi|308153405|sp|Q15822.2|ACHA2_HUMAN	Neuronal acetylcholine receptor subunit alpha-2	Ion transport		1.16e-15
TRINITY_DN160853_c1_g2	Downregulated	gi|762141093|	lon protease homolog 2, peroxisomal-like [Crassostrea gigas]	Protein turnover		Crassostrea gigas	Pacific oyster	0	TRINITY_DN160853_c1_g2	Downregulated	gi|74727668|sp|Q86WA8.1|LONP2_HUMAN	Lon protease homolog 2, peroxisomal	Protein turnover	Protein folding	0
TRINITY_DN138962_c0_g1	Downregulated	gi|762079922|	acetylcholine receptor subunit beta-like 1 [Crassostrea gigas]	Nerveous system	Ion transport, signalling	Crassostrea gigas	Pacific oyster	5.54e-31	TRINITY_DN138962_c0_g1	Downregulated	gi|2506128|sp|Q05901.2|ACHB3_HUMAN	Neuronal acetylcholine receptor subunit beta-3	Ion transport		1.18e-11
TRINITY_DN161448_c3_g4	Downregulated	gi|405970266|	Methylmalonyl-CoA mutase, mitochondrial [Crassostrea gigas]	Protein turnover		Crassostrea gigas	Pacific oyster	0	TRINITY_DN161448_c3_g4	Downregulated	gi|317373575|sp|P22033.4|MUTA_HUMAN	Methylmalonyl-CoA mutase, mitochondrial	Protein turnover		0
TRINITY_DN150430_c1_g1	Downregulated	gi|488689876|	TenA family transcriptional regulator [Stigmatella aurantiaca]	Transcription regulation		Stigmatella aurantiaca	Stigmatella aurantiaca	5.91e-40	NA	NA	NA	NA	NA	NA	NA
TRINITY_DN143118_c1_g1	Downregulated	gi|919086401|	ras and EF-hand domain-containing protein-like [Lingula anatina]	GTPase		Lingula anatina	Lingula anatina	8.25e-100	TRINITY_DN143118_c1_g1	Downregulated	gi|74750780|sp|Q8IZ41.1|RASEF_HUMAN	Ras and EF-hand domain-containing protein	GTPase		1.55e-50
TRINITY_DN134169_c1_g1	Downregulated	gi|340377837|	fibrinogen-like protein A [Amphimedon queenslandica]	Immune		Amphimedon queenslandica	Amphimedon queenslandica	5.82e-39	TRINITY_DN134169_c1_g1	Downregulated	gi|66774050|sp|Q8NI99.1|ANGL6_HUMAN	Angiopoietin-related protein 6	Wound healing	Angiogensis and development	9.42e-30
TRINITY_DN153936_c3_g2	Downregulated	gi|762154107|	orexin receptor type 2-like [Crassostrea gigas]	Nerveous system		Crassostrea gigas	Pacific oyster	2.17e-63	NA	NA	NA	NA	NA	NA	NA
TRINITY_DN143089_c1_g1	Downregulated	gi|926619203|	LIM domain transcription factor LMO4-like [Limulus polyphemus]	Transcription regulation		Limulus polyphemus	Atlantic horseshoe crab	1.32e-44	TRINITY_DN143089_c1_g1	Downregulated	gi|48428992|sp|P61968.1|LMO4_HUMAN	LIM domain transcription factor LMO4	Transcription regulation		5.2e-44
TRINITY_DN146387_c2_g1	Downregulated	gi|405960080|	Solute carrier organic anion transporter family member 4C1 [Crassostrea gigas]	Ion transport		Crassostrea gigas	Pacific oyster	6.15e-141	TRINITY_DN146387_c2_g1	Downregulated	gi|27734555|sp|Q96BD0.2|SO4A1_HUMAN	Solute carrier organic anion transporter family member 4A1	Ion transport		1.9e-87
TRINITY_DN149330_c3_g1	Downregulated	gi|919081575|	probable dolichyl pyrophosphate Glc1Man9GlcNAc2 alpha-1,3-glucosyltransferase isoform X1 [Lingula anatina]	Osmotic stress	Glucose transport	Lingula anatina	Lingula anatina	0	TRINITY_DN149330_c3_g1	Downregulated	gi|143811361|sp|Q9BVK2.2|ALG8_HUMAN	Probable dolichyl pyrophosphate Glc1Man9GlcNAc2 alpha-1,3-glucosyltransferase	Osmotic stress	Glucose transport	0
TRINITY_DN161661_c0_g2	Downregulated	gi|762127432|	papilin-like isoform X5 [Crassostrea gigas]	Extracellular matrix		Crassostrea gigas	Pacific oyster	1.89e-87	TRINITY_DN161661_c0_g2	Downregulated	gi|125932|sp|P10646.1|TFPI1_HUMAN	Tissue factor pathway inhibitor	Wound healing	Coagulation	1.49e-36
TRINITY_DN159218_c2_g1	Downregulated	gi|961099064|	rho-related BTB domain-containing protein 2-like [Octopus bimaculoides]	GTPase		Octopus bimaculoides	Octopus bimaculoides	0	TRINITY_DN159218_c2_g1	Downregulated	gi|26006842|sp|O94844.2|RHBT1_HUMAN	Rho-related BTB domain-containing protein 1	GTPase		3.42e-135
TRINITY_DN159179_c1_g1	Downregulated	gi|762088715|	syntaxin-binding protein 4-like isoform X2 [Crassostrea gigas]	Vesicle translocation	DNA repair	Crassostrea gigas	Pacific oyster	8.09e-100	TRINITY_DN159179_c1_g1	Downregulated	gi|296452915|sp|Q6ZWJ1.2|STXB4_HUMAN	Syntaxin-binding protein 4	Vesicle translocation	DNA repair	2.74e-41
TRINITY_DN159447_c3_g4	Downregulated	gi|961134051|	prolyl 4-hydroxylase subunit alpha-1-like [Octopus bimaculoides]	Extracellular matrix		Octopus bimaculoides	Octopus bimaculoides	6.85e-53	TRINITY_DN159447_c3_g4	Downregulated	gi|20455169|sp|O15460.1|P4HA2_HUMAN	Prolyl 4-hydroxylase subunit alpha-2	Extracellular matrix		2.22e-28
TRINITY_DN149082_c1_g3	Downregulated	gi|159146775|	stanniocalcin [Haliotis diversicolor supertexta]	Endocrine		Haliotis diversicolor supertexta	Haliotis diversicolor supertexta	1.74e-21	NA	NA	NA	NA	NA	NA	NA
TRINITY_DN150180_c2_g1	Downregulated	gi|762133110|	glycine receptor subunit alpha-3-like isoform X1 [Crassostrea gigas]	Ion transport		Crassostrea gigas	Pacific oyster	1.1e-136	TRINITY_DN150180_c2_g1	Downregulated	gi|116242496|sp|O75311.2|GLRA3_HUMAN	Glycine receptor subunit alpha-3	Ion transport		5.28e-97
TRINITY_DN160243_c2_g1	Downregulated	gi|524871200|	limbic system-associated membrane protein-like isoform X4 [Aplysia californica]	Nerveous system	neurone growth	Aplysia californica	California sea hare	5.73e-62	TRINITY_DN160243_c2_g1	Downregulated	gi|88984537|sp|Q7Z3B1.3|NEGR1_HUMAN	Neuronal growth regulator 1	Nerveous		2.13e-22
TRINITY_DN139050_c0_g1	Downregulated	gi|762117448|	carboxypeptidase N subunit 2-like [Crassostrea gigas]	Protein metabolism		Crassostrea gigas	Pacific oyster	1.17e-27	TRINITY_DN139050_c0_g1	Downregulated	gi|729616|sp|P40197.1|GPV_HUMAN	Platelet glycoprotein V	Wound healing	Coagulation	2.23e-21
TRINITY_DN160328_c0_g2	Downregulated	gi|871275806|	protein unc-79 homolog [Aplysia californica]	Ion transport	Nerveous	Aplysia californica	California sea hare	0	TRINITY_DN160328_c0_g2	Downregulated	gi|557952608|sp|Q9P2D8.4|UNC79_HUMAN	Protein unc-79 homolog	Ion transport	Nerveous	0
TRINITY_DN147105_c4_g3	Downregulated	gi|405974563|	Fibrinogen C domain-containing protein 1 [Crassostrea gigas]	Chitin binding		Crassostrea gigas	Pacific oyster	1.22e-117	TRINITY_DN147105_c4_g3	Downregulated	gi|152032456|sp|Q8N539.2|FBCD1_HUMAN	Fibrinogen C domain-containing protein 1	Chitin-binding		3.4e-62
TRINITY_DN139810_c1_g2	Downregulated	gi|762113732|	alpha-ketoglutarate-dependent dioxygenase alkB homolog 6-like [Crassostrea gigas]	Ferrous iron binding		Crassostrea gigas	Pacific oyster	3.26e-96	TRINITY_DN139810_c1_g2	Downregulated	gi|172046713|sp|Q3KRA9.2|ALKB6_HUMAN	Alpha-ketoglutarate-dependent dioxygenase alkB homolog 6	Ferrous iron binding		3.15e-78
TRINITY_DN155464_c2_g2	Downregulated	gi|405950278|	Deleted in malignant brain tumors 1 protein [Crassostrea gigas]	Immune		Crassostrea gigas	Pacific oyster	5.88e-139	TRINITY_DN155464_c2_g2	Downregulated	gi|296434413|sp|Q9NR16.2|C163B_HUMAN	Scavenger receptor cysteine-rich type 1 protein M160	Immune		4.44e-42
TRINITY_DN147547_c1_g1	Downregulated	gi|524875897|	proton-coupled folate transporter-like isoform X1 [Aplysia californica]	Transport	Iron uptake from diet	Aplysia californica	California sea hare	1.39e-96	TRINITY_DN147547_c1_g1	Downregulated	gi|74723295|sp|Q7Z3Q1.1|S46A3_HUMAN	Solute carrier family 46 member 3	Ion transport		1.54e-16
TRINITY_DN151083_c2_g3	Downregulated	gi|762074006|	mesenchyme-specific cell surface glycoprotein-like [Crassostrea gigas]	Cell membrane		Crassostrea gigas	Pacific oyster	3.2e-139	NA	NA	NA	NA	NA	NA	NA
TRINITY_DN143943_c4_g1	Downregulated	gi|999967307|	Transposable element Tcb2 transposase [Exaiptasia pallida]	DNA processing		Exaiptasia pallida	Exaiptasia pallida	2.8e-49	NA	NA	NA	NA	NA	NA	NA
TRINITY_DN144626_c3_g1	Downregulated	gi|762141489|	collagen alpha-3(VI) chain-like [Crassostrea gigas]	Extracellular matrix	Cytoskeleton	Crassostrea gigas	Pacific oyster	1.74e-23	TRINITY_DN144626_c3_g1	Downregulated	gi|189082691|sp|A8TX70.1|CO6A5_HUMAN	Collagen alpha-5(VI) chain	Extracellular matrix	Cytoskeleton	2.1e-12
TRINITY_DN149851_c8_g1	Downregulated	gi|762131208|	enoyl-CoA hydratase domain-containing protein 3, mitochondrial-like [Crassostrea gigas]	Metabolism		Crassostrea gigas	Pacific oyster	8.53e-125	TRINITY_DN149851_c8_g1	Downregulated	gi|311033376|sp|Q96DC8.2|ECHD3_HUMAN	Enoyl-CoA hydratase domain-containing protein 3, mitochondrial	Metabolism		5.92e-119
TRINITY_DN123629_c0_g1	Downregulated	gi|405951685|	Protocadherin-9 [Crassostrea gigas]	Cell adhesion		Crassostrea gigas	Pacific oyster	1.67e-167	TRINITY_DN123629_c0_g1	Downregulated	gi|74761344|sp|Q9BZA7.1|PC11X_HUMAN	Protocadherin-11 X-linked	Cell adhesion		6.87e-98
TRINITY_DN143664_c1_g1	Downregulated	gi|762101547|	negative elongation factor E-like [Crassostrea gigas]	Transcription regulation		Crassostrea gigas	Pacific oyster	5.34e-75	TRINITY_DN143664_c1_g1	Downregulated	gi|1350554|sp|P18615.3|NELFE_HUMAN	Negative elongation factor E	Transcription regulation		8.95e-34
TRINITY_DN161847_c2_g4	Downregulated	gi|762081981|	DIS3-like exonuclease 2 [Crassostrea gigas]	Cell cycle		Crassostrea gigas	Pacific oyster	4.24e-144	TRINITY_DN161847_c2_g4	Downregulated	gi|296439471|sp|Q8IYB7.4|DI3L2_HUMAN	DIS3-like exonuclease 2	Cell cycle		5.34e-109
TRINITY_DN161751_c3_g1	Downregulated	gi|762170772|	kynureninase-like isoform X1 [Crassostrea gigas]	Energy		Crassostrea gigas	Pacific oyster	2.18e-171	TRINITY_DN161751_c3_g1	Downregulated	gi|3913982|sp|Q16719.1|KYNU_HUMAN	Kynureninase	Energy		1.01e-126
TRINITY_DN149870_c2_g1	Downregulated	gi|961085215|	serine/threonine-protein kinase 10-like isoform X1 [Octopus bimaculoides]	Immune		Octopus bimaculoides	Octopus bimaculoides	7.74e-41	NA	NA	NA	NA	NA	NA	NA
TRINITY_DN130851_c0_g1	Downregulated	gi|641759045|	chloride transport protein 6 [Chrysemys picta bellii]	Ion transport		Chrysemys picta bellii	western painted turtle	0	TRINITY_DN130851_c0_g1	Downregulated	gi|311033364|sp|P51797.2|CLCN6_HUMAN	Chloride transport protein 6	Ion transport		0
TRINITY_DN160951_c1_g3	Downregulated	gi|929324685|	microfibril-associated glycoprotein 4-like [Salmo salar]	Cell adhesion		Salmo salar	Atlantic salmon	2.68e-29	TRINITY_DN160951_c1_g3	Downregulated	gi|152032456|sp|Q8N539.2|FBCD1_HUMAN	Fibrinogen C domain-containing protein 1	Chitin-binding		5.31e-26
TRINITY_DN151480_c2_g3	Downregulated	gi|762159943|	heat shock 70 kDa protein 12B-like [Crassostrea gigas]	Heat shock		Crassostrea gigas	Pacific oyster	5.1e-91	TRINITY_DN151480_c2_g3	Downregulated	gi|33112639|sp|O43301.2|HS12A_HUMAN	Heat shock 70 kDa protein 12A	Heat shock		1.35e-52
TRINITY_DN149978_c3_g7	Downregulated	gi|259479028|	C1q-like 23kDa protein [Neoditrema ransonnetii]	Immune		Neoditrema ransonnetii	Neoditrema ransonnetii	5.1e-14	TRINITY_DN149978_c3_g7	Downregulated	gi|74747449|sp|Q5VWW1.1|C1QL3_HUMAN	Complement C1q-like protein 3	Immune		5.02e-12
TRINITY_DN161265_c1_g1	Downregulated	gi|871254838|	DNA mismatch repair protein Msh6-like [Aplysia californica]	DNA repair		Aplysia californica	California sea hare	0	TRINITY_DN161265_c1_g1	Downregulated	gi|68067672|sp|P52701.2|MSH6_HUMAN	DNA mismatch repair protein Msh6	DNA repair		0
TRINITY_DN145489_c1_g1	Downregulated	gi|762126612|	sulfotransferase family cytosolic 1B member 1-like [Crassostrea gigas]	Metabolism/excretion		Crassostrea gigas	Pacific oyster	2.13e-66	TRINITY_DN145489_c1_g1	Downregulated	gi|313104286|sp|P50225.3|ST1A1_HUMAN	Sulfotransferase 1A1	Stress	Excretion/metabolism	1.65e-39
TRINITY_DN151363_c1_g1	Downregulated	gi|762116507|	ectonucleoside triphosphate diphosphohydrolase 3-like [Crassostrea gigas]	ATP turnover		Crassostrea gigas	Pacific oyster	1.05e-88	TRINITY_DN151363_c1_g1	Downregulated	gi|115311595|sp|O75355.2|ENTP3_HUMAN	Ectonucleoside triphosphate diphosphohydrolase 3	ATP turnover		5.9e-40
TRINITY_DN151941_c3_g1	Downregulated	gi|762083813|	galactose-3-O-sulfotransferase 4-like [Crassostrea gigas]	Stress response	Excretion/metabolism	Crassostrea gigas	Pacific oyster	3.82e-71	TRINITY_DN151941_c3_g1	Downregulated	gi|22001556|sp|Q99999.1|G3ST1_HUMAN	Galactosylceramide sulfotransferase	Stress	Excretion/metabolism	2.48e-24
TRINITY_DN136708_c0_g1	Downregulated	gi|762095973|	cell death abnormality protein 1-like [Crassostrea gigas]	Apoptosis		Crassostrea gigas	Pacific oyster	7.67e-17	NA	NA	NA	NA	NA	NA	NA
TRINITY_DN159942_c1_g1	Downregulated	gi|919064114|	acylamino-acid-releasing enzyme-like [Lingula anatina]	Protein turnover		Lingula anatina	Lingula anatina	0	TRINITY_DN159942_c1_g1	Downregulated	gi|38258902|sp|P13798.4|ACPH_HUMAN	Acylamino-acid-releasing enzyme	Protein turnover		8.52e-179
TRINITY_DN134663_c1_g5	Downregulated	gi|233142080|	complement factor B-like protein [Ruditapes decussatus]	Immune		Ruditapes decussatus	Ruditapes decussatus	1.99e-12	NA	NA	NA	NA	NA	NA	NA
TRINITY_DN148286_c0_g3	Downregulated	gi|540357470|	17beta-HSD14 [Azumapecten farreri]	Lipid metabolism	Estrogen biosynthesis	Azumapecten farreri	Azumapecten farreri	2.04e-134	TRINITY_DN148286_c0_g3	Downregulated	gi|74752228|sp|Q9BPX1.1|DHB14_HUMAN	17-beta-hydroxysteroid dehydrogenase 14	Lipid metabolism	Estrogen biosynthesis	2.49e-87
TRINITY_DN154461_c4_g1	Downregulated	gi|742077827|	zinc finger protein 239-like, partial [Bison bison bison]	Transcription regulation		Bison bison bison	Bison bison bison	3.31e-76	TRINITY_DN154461_c4_g1	Downregulated	gi|38258829|sp|Q96JC4.1|ZN479_HUMAN	Zinc finger protein 479	Transcription regulation		1.69e-74
TRINITY_DN141106_c2_g1	Downregulated	gi|961887755|	leucine-rich repeat and fibronectin type-III domain-containing protein 5-like [Poecilia latipinna]	Biomineralisation		Poecilia latipinna	sailfin molly	3.85e-23	TRINITY_DN141106_c2_g1	Downregulated	gi|74749492|sp|Q6WRI0.1|IGS10_HUMAN	Immunoglobulin superfamily member 10	Bone		1.99e-22
TRINITY_DN150866_c2_g1	Downregulated	gi|762164183|	glycogen debranching enzyme-like isoform X2 [Crassostrea gigas]	Glycogen biosysnthesis		Crassostrea gigas	Pacific oyster	4.65e-162	TRINITY_DN150866_c2_g1	Downregulated	gi|116242491|sp|P35573.3|GDE_HUMAN	Glycogen debranching enzyme	Glycogen biosynthesis		6.35e-106
TRINITY_DN154354_c3_g2	Downregulated	gi|405978160|	Zinc finger MYM-type protein 3 [Crassostrea gigas]	Cytoskeleton		Crassostrea gigas	Pacific oyster	5.03e-31	NA	NA	NA	NA	NA	NA	NA
TRINITY_DN148257_c0_g2	Downregulated	gi|961093404|	discoidin domain-containing receptor 2-like isoform X2 [Octopus bimaculoides]	Extracellular matrix	Cytoskeleton	Octopus bimaculoides	Octopus bimaculoides	3.58e-64	TRINITY_DN148257_c0_g2	Downregulated	gi|215273969|sp|Q16832.2|DDR2_HUMAN	Discoidin domain-containing receptor 2	Extracellular matrix	Cytoskeleton	1.04e-41
TRINITY_DN47819_c0_g1	Downregulated	gi|5817598|	myosin heavy chain [Pecten maximus]	Muscle contraction		Pecten maximus	Pecten maximus	1.64e-138	TRINITY_DN47819_c0_g1	Downregulated	gi|224471840|sp|Q9Y623.2|MYH4_HUMAN	Myosin-4	Muscle contraction		2.8e-106
TRINITY_DN132957_c0_g1	Downregulated	gi|762134280|	LIM/homeobox protein Lhx5-like [Crassostrea gigas]	Development	Transcription regulation	Crassostrea gigas	Pacific oyster	1.09e-119	TRINITY_DN132957_c0_g1	Downregulated	gi|60416412|sp|P48742.2|LHX1_HUMAN	LIM/homeobox protein Lhx1	Development	Transcription regulation	2.74e-62
TRINITY_DN137533_c2_g1	Downregulated	gi|961070635|	serine/arginine-rich splicing factor 6-like [Octopus bimaculoides]	RNA processing		Octopus bimaculoides	Octopus bimaculoides	2.75e-71	TRINITY_DN137533_c2_g1	Downregulated	gi|20981726|sp|Q08170.2|SRSF4_HUMAN	Serine/arginine-rich splicing factor 4	RNA processing		3.15e-68
TRINITY_DN115425_c0_g2	Downregulated	gi|124106306|	RecName: Full=Profilin	Cytoskeleton		Clypeaster japonicus	Clypeaster japonicus	2.26e-48	NA	NA	NA	NA	NA	NA	NA
TRINITY_DN156728_c2_g2	Downregulated	gi|762072756|	calmodulin-2/4-like [Crassostrea gigas]	Biomineralisation		Crassostrea gigas	Pacific oyster	9.93e-16	NA	NA	NA	NA	NA	NA	NA
TRINITY_DN127412_c0_g1	Downregulated	gi|762088188|	thymidine phosphorylase-like [Crassostrea gigas]	Angiogenesis	Development	Crassostrea gigas	Pacific oyster	3.25e-167	TRINITY_DN127412_c0_g1	Downregulated	gi|67477361|sp|P19971.2|TYPH_HUMAN	Thymidine phosphorylase	Angiogenesis	Development	8.98e-135
TRINITY_DN135122_c2_g4	Downregulated	gi|808887033|	Neuronal acetylcholine receptor subunit alpha-7 [Larimichthys crocea]	Nerveous system		Larimichthys crocea	large yellow croaker	3.58e-11	NA	NA	NA	NA	NA	NA	NA
TRINITY_DN141877_c2_g1	Downregulated	gi|908556248|	interferon-inducible GTPase 5-like [Oreochromis niloticus]	Ion transport	Immune	Oreochromis niloticus	Nile tilapia	7.58e-14	TRINITY_DN141877_c2_g1	Downregulated	gi|74736988|sp|Q6NXR0.1|IIGP5_HUMAN	Interferon-inducible GTPase 5	GTPase	Ion transport and Immune	6.09e-12
TRINITY_DN113913_c0_g2	Downregulated	gi|405970011|	Myosin-10 [Crassostrea gigas]	Muscle contraction		Crassostrea gigas	Pacific oyster	0	NA	NA	NA	NA	NA	NA	NA
TRINITY_DN125826_c0_g1	Downregulated	gi|762077138|	monocarboxylate transporter 13-like [Crassostrea gigas]	Membrance transport		Crassostrea gigas	Pacific oyster	8.65e-49	TRINITY_DN125826_c0_g1	Downregulated	gi|313104141|sp|O60669.2|MOT2_HUMAN	Monocarboxylate transporter 2	Membrane transport		1.36e-24
TRINITY_DN145448_c0_g1	Downregulated	gi|762074129|	galactose-3-O-sulfotransferase 2-like [Crassostrea gigas]	Stress response	Metabolism, excretion	Crassostrea gigas	Pacific oyster	4.26e-40	TRINITY_DN145448_c0_g1	Downregulated	gi|47116425|sp|Q96A11.1|G3ST3_HUMAN	Galactose-3-O-sulfotransferase 3	Stress	Excretion/metabolism	1.5e-21
TRINITY_DN102114_c0_g1	Downregulated	gi|585702125|	striated muscle-specific serine/threonine-protein kinase-like [Saccoglossus kowalevskii]	Cardiac muscle development		Saccoglossus kowalevskii	Saccoglossus kowalevskii	9.31e-11	NA	NA	NA	NA	NA	NA	NA
TRINITY_DN139820_c4_g3	Downregulated	gi|762095425|	myosin heavy chain, striated muscle-like [Crassostrea gigas]	Muscle contraction		Crassostrea gigas	Pacific oyster	3.57e-18	NA	NA	NA	NA	NA	NA	NA
TRINITY_DN101455_c0_g2	Downregulated	gi|1005464021|	profilin-like [Acropora digitifera]	Cytoskeleton		Acropora digitifera	Acropora digitifera	6.29e-29	NA	NA	NA	NA	NA	NA	NA
TRINITY_DN154639_c4_g2	Downregulated	gi|999986095|	Interferon-inducible GTPase 5 [Exaiptasia pallida]	GTPase		Exaiptasia pallida	Exaiptasia pallida	9.96e-13	TRINITY_DN154639_c4_g2	Downregulated	gi|74736988|sp|Q6NXR0.1|IIGP5_HUMAN	Interferon-inducible GTPase 5	GTPase		3.9e-11
TRINITY_DN140708_c2_g2	Downregulated	gi|657575027|	interferon-induced protein 44-like isoform X2 [Stegastes partitus]	Immune		Stegastes partitus	bicolor damselfish	6.29e-19	TRINITY_DN140708_c2_g2	Downregulated	gi|224471886|sp|Q53G44.3|IF44L_HUMAN	Interferon-induced protein 44-like	Immune		1.95e-13
TRINITY_DN158162_c1_g4	Downregulated	gi|762157192|	E3 ubiquitin-protein ligase DTX3L-like [Crassostrea gigas]	DNA repair		Crassostrea gigas	Pacific oyster	1.09e-56	TRINITY_DN158162_c1_g4	Downregulated	gi|37077418|sp|Q8TDB6.1|DTX3L_HUMAN	E3 ubiquitin-protein ligase DTX3L	DNA repair		8.62e-48
TRINITY_DN159023_c2_g3	Downregulated	gi|348524040|	microfibril-associated glycoprotein 4-like [Oreochromis niloticus]	Cell adhesion	Elastic fibre assembly	Oreochromis niloticus	Nile tilapia	1.66e-38	TRINITY_DN159023_c2_g3	Downregulated	gi|2506403|sp|P55083.2|MFAP4_HUMAN	Microfibril-associated glycoprotein 4	Cell adhesion	Elastic fibre assembly	6.83e-35
TRINITY_DN148789_c1_g1	Downregulated	gi|1020412931|	prolyl 4-hydroxylase subunit alpha-1-like [Sinocyclocheilus grahami]	Extracellular matrix	Cytoskeleton	Sinocyclocheilus grahami	Sinocyclocheilus grahami	3.87e-68	TRINITY_DN148789_c1_g1	Downregulated	gi|2507090|sp|P13674.2|P4HA1_HUMAN	Prolyl 4-hydroxylase subunit alpha-1	Extracellular matrix	Cytoskeleton	4.39e-59
TRINITY_DN136732_c5_g11	Downregulated	gi|761910394|	WD repeat-containing and planar cell polarity effector protein fritz homolog [Amphimedon queenslandica]			Amphimedon queenslandica	Amphimedon queenslandica	3.41e-28	TRINITY_DN136732_c5_g11	Downregulated	gi|90111858|sp|O75636.2|FCN3_HUMAN	Ficolin-3	Immune	Inate antigen binding	2.56e-24
TRINITY_DN147917_c1_g3	Downregulated	gi|1005429221|	RNA-directed DNA polymerase from mobile element jockey-like [Acropora digitifera]	DNA processing		Acropora digitifera	Acropora digitifera	1.15e-76	TRINITY_DN147917_c1_g3	Downregulated	gi|74705367|sp|O00370.1|LORF2_HUMAN	LINE-1 retrotransposable element ORF2 protein	DNA recombination		2.23e-13
TRINITY_DN146079_c0_g3	Downregulated	gi|528483370|	receptor-type tyrosine-protein phosphatase T [Danio rerio]	Signalling		Danio rerio	zebrafish	5.35e-101	TRINITY_DN146079_c0_g3	Downregulated	gi|317373592|sp|O14522.6|PTPRT_HUMAN	Receptor-type tyrosine-protein phosphatase T	Signalling		1.25e-95
TRINITY_DN139935_c1_g2	Downregulated	gi|585706911|	RNA-directed DNA polymerase from mobile element jockey-like, partial [Saccoglossus kowalevskii]	DNA processing		Saccoglossus kowalevskii	Saccoglossus kowalevskii	1.4e-48	TRINITY_DN139935_c1_g2	Downregulated	gi|74705367|sp|O00370.1|LORF2_HUMAN	LINE-1 retrotransposable element ORF2 protein	DNA recombination		8.04e-15
TRINITY_DN146696_c1_g8	Downregulated	gi|762092311|	elongation factor 1-gamma-like, partial [Crassostrea gigas]	Protein biosynthesis		Crassostrea gigas	Pacific oyster	1.4e-22	TRINITY_DN146696_c1_g8	Downregulated	gi|119165|sp|P26641.3|EF1G_HUMAN	Elongation factor 1-gamma	Protein biosynthesis		3.96e-19
NA	NA	NA	NA	NA	NA	NA	NA	NA	TRINITY_DN127915_c0_g1	Downregulated	gi|172044081|sp|A2RU49.2|HYKK_HUMAN	Hydroxylysine kinase	Catabolism		4.94e-55
NA	NA	NA	NA	NA	NA	NA	NA	NA	TRINITY_DN128153_c0_g1	Downregulated	gi|74736661|sp|Q6NS38.1|ALKB2_HUMAN	DNA oxidative demethylase ALKBH2	DNA repair		1.16e-88
NA	NA	NA	NA	NA	NA	NA	NA	NA	TRINITY_DN129697_c1_g2	Downregulated	gi|302393718|sp|P62987.2|RL40_HUMAN	Ubiquitin-60S ribosomal protein L40	Ribonucleoprotein		1.54e-16
NA	NA	NA	NA	NA	NA	NA	NA	NA	TRINITY_DN130251_c0_g1	Downregulated	gi|24212063|sp|O75751.1|S22A3_HUMAN	Solute carrier family 22 member 3	Ion transport		5.18e-53
NA	NA	NA	NA	NA	NA	NA	NA	NA	TRINITY_DN137020_c1_g1	Downregulated	gi|269849677|sp|Q9P272.3|K1456_HUMAN	Probable tRNA methyltransferase 9-like protein	RNA processing		8.75e-54
NA	NA	NA	NA	NA	NA	NA	NA	NA	TRINITY_DN141106_c3_g1	Downregulated	gi|120046|sp|P11362.3|FGFR1_HUMAN	Fibroblast growth factor receptor 1	Cytoskeleton		5.98e-50
NA	NA	NA	NA	NA	NA	NA	NA	NA	TRINITY_DN143261_c1_g1	Downregulated	gi|52783098|sp|Q9HCJ6.2|VAT1L_HUMAN	Synaptic vesicle membrane protein VAT-1 homolog-like	Nerveous		3.91e-165
NA	NA	NA	NA	NA	NA	NA	NA	NA	TRINITY_DN147387_c0_g1	Downregulated	gi|68067636|sp|P38571.2|LICH_HUMAN	Lysosomal acid lipase/cholesteryl ester hydrolase	Lipid metabolism		1.15e-116
NA	NA	NA	NA	NA	NA	NA	NA	NA	TRINITY_DN148369_c2_g3	Downregulated	gi|296439262|sp|P57721.2|PCBP3_HUMAN	Poly(rC)-binding protein 3	Ribonucleoprotein		6.2e-84
NA	NA	NA	NA	NA	NA	NA	NA	NA	TRINITY_DN150084_c1_g3	Downregulated	gi|143811479|sp|Q68EA5.3|ZNF57_HUMAN	Zinc finger protein 57	Transcription regulation		9.16e-12
NA	NA	NA	NA	NA	NA	NA	NA	NA	TRINITY_DN151529_c0_g1	Downregulated	gi|317373560|sp|O75339.4|CILP1_HUMAN	Cartilage intermediate layer protein 1	Extracellular matrix		5.79e-18
NA	NA	NA	NA	NA	NA	NA	NA	NA	TRINITY_DN152840_c1_g1	Downregulated	gi|224471888|sp|Q9Y6R7.3|FCGBP_HUMAN	IgGFc-binding protein	Mucous		9.16e-38
NA	NA	NA	NA	NA	NA	NA	NA	NA	TRINITY_DN153559_c1_g1	Downregulated	gi|13633951|sp|Q9Y2R5.1|RT17_HUMAN	28S ribosomal protein S17, mitochondrial	Ribonucleoprotein		2.67e-11
NA	NA	NA	NA	NA	NA	NA	NA	NA	TRINITY_DN154301_c3_g2	Downregulated	gi|109940053|sp|O15013.4|ARHGA_HUMAN	Rho guanine nucleotide exchange factor 10	GTPase		5.34e-11
NA	NA	NA	NA	NA	NA	NA	NA	NA	TRINITY_DN156101_c1_g6	Downregulated	gi|317373330|sp|P53634.2|CATC_HUMAN	Dipeptidyl peptidase 1	Immune		4.33e-97
NA	NA	NA	NA	NA	NA	NA	NA	NA	TRINITY_DN159646_c0_g3	Downregulated	gi|269849756|sp|O75096.4|LRP4_HUMAN	Low-density lipoprotein receptor-related protein 4	Bone		3.83e-47
NA	NA	NA	NA	NA	NA	NA	NA	NA	TRINITY_DN160034_c2_g3	Downregulated	gi|160113087|sp|Q9Y6N9.3|USH1C_HUMAN	Harmonin	Microvilli assembly		1.14e-37
NA	NA	NA	NA	NA	NA	NA	NA	NA	TRINITY_DN161536_c0_g1	Downregulated	gi|296439336|sp|Q9NXP7.3|GIN1_HUMAN	Gypsy retrotransposon integrase-like protein 1	DNA recombination		3.59e-28
NA	NA	NA	NA	NA	NA	NA	NA	NA	TRINITY_DN82997_c0_g3	Downregulated	gi|114374|sp|P05023.1|AT1A1_HUMAN	Sodium/potassium-transporting ATPase subunit alpha-1	Ion transport		8.72e-25
TRINITY_DN151429_c1_g6	Upregulated	gi|408474500|	peptidylprolyl isomerase A [Solen grandis]	Immune	Viral-host	Solen grandis	grand razor shell	2.11e-93	TRINITY_DN151429_c1_g6	Upregulated	gi|51702775|sp|P62937.2|PPIA_HUMAN	Peptidyl-prolyl cis-trans isomerase A	Immune	Viral-host interaction	4.11e-84
TRINITY_DN138751_c0_g1	Upregulated	gi|762094460|	cytochrome P450 3A24-like [Crassostrea gigas]	Stress response		Crassostrea gigas	Pacific oyster	0	TRINITY_DN138751_c0_g1	Upregulated	gi|116241312|sp|P08684.4|CP3A4_HUMAN	Cytochrome P450 3A4	Stress		6.03e-75
TRINITY_DN156808_c2_g1	Upregulated	gi|76780608|	heat shock protein 70 [Mytilus galloprovincialis]	Heat shock	Chaperone	Mytilus galloprovincialis	Mediterranean mussel	0	TRINITY_DN156808_c2_g1	Upregulated	gi|123648|sp|P11142.1|HSP7C_HUMAN	Heat shock cognate 71 kDa protein	Heat shock	Chaperone	0
TRINITY_DN143339_c1_g6	Upregulated	gi|641457476|	Theromacin [Sinanodonta woodiana]	Immune		Sinanodonta woodiana	Sinanodonta woodiana	3.47e-11	NA	Upregulated	NA	NA	NA	NA	NA
TRINITY_DN153823_c2_g2	Upregulated	gi|961073999|	collagen alpha-4(VI) chain-like [Octopus bimaculoides]	Biomineralisation	Cytoskeleton	Octopus bimaculoides	Octopus bimaculoides	2.19e-73	TRINITY_DN153823_c2_g2	Upregulated	gi|115556|sp|P21941.1|MATN1_HUMAN	Cartilage matrix protein	Biomin		1.46e-25
TRINITY_DN138562_c2_g1	Upregulated	gi|53829574|	actin, partial [Discodermia sp. ETS-2004]	Cytoskeleton		Discodermia sp. ETS-2004	Discodermia sp. ETS-2004	1.33e-159	TRINITY_DN138562_c2_g1	Upregulated	gi|54036678|sp|P63261.1|ACTG_HUMAN	Actin, cytoplasmic 2	Cytoskeleton		1.86e-157
TRINITY_DN155379_c0_g2	Upregulated	gi|641790282|	LOW QUALITY PROTEIN: baculoviral IAP repeat-containing protein 7 [Chrysemys picta bellii]	Apoptosis		Chrysemys picta bellii	western painted turtle	4.77e-32	TRINITY_DN155379_c0_g2	Upregulated	gi|311033354|sp|Q96P09.2|BIRC8_HUMAN	Baculoviral IAP repeat-containing protein 8	Apoptosis		9.25e-30
TRINITY_DN144388_c3_g7	Upregulated	gi|762162502|	macrophage mannose receptor 1-like [Crassostrea gigas]	Immune	Innate/inflammatory	Crassostrea gigas	Pacific oyster	3.99e-26	TRINITY_DN144388_c3_g7	Upregulated	gi|74752433|sp|Q9BXN2.1|CLC7A_HUMAN	C-type lectin domain family 7 member A	Immune	Innate /inflammatory	6.44e-11
TRINITY_DN135139_c0_g1	Upregulated	gi|762100641|	poly [ADP-ribose] polymerase 14-like [Crassostrea gigas]	Transcription regulation		Crassostrea gigas	Pacific oyster	3.45e-68	TRINITY_DN135139_c0_g1	Upregulated	gi|613504124|sp|Q460N3.2|PAR15_HUMAN	Poly [ADP-ribose] polymerase 15	Transcription regulation		1.83e-56
TRINITY_DN160814_c6_g2	Upregulated	gi|405967539|	Rho-related protein racA [Crassostrea gigas]	Vesicle translocation		Crassostrea gigas	Pacific oyster	1.22e-88	TRINITY_DN160814_c6_g2	Upregulated	gi|125987856|sp|O94955.2|RHBT3_HUMAN	Rho-related BTB domain-containing protein 3	Vesicle translocation		3.66e-33
TRINITY_DN161170_c12_g1	Upregulated	gi|254813578|	RecName: Full=Baculoviral IAP repeat-containing protein 7; AltName: Full=E3 ubiquitin-protein ligase EIAP; AltName: Full=Embryonic/Egg IAP; Short=EIAP/XLX	Apoptosis		Xenopus (Silurana) tropicalis	western clawed frog	4.91e-34	TRINITY_DN161170_c12_g1	Upregulated	gi|311033354|sp|Q96P09.2|BIRC8_HUMAN	Baculoviral IAP repeat-containing protein 8	Apoptosis		5.36e-33
TRINITY_DN90588_c0_g1	Upregulated	gi|850496369|	macrophage migration inhibitory factor [Meretrix meretrix]	Immune		Meretrix meretrix	Asiatic hard clam	9.87e-20	NA	Upregulated	NA	NA	NA	NA	NA
TRINITY_DN160222_c2_g2	Upregulated	gi|999968630|	RNA-directed DNA polymerase from mobile element jockey [Exaiptasia pallida]	DNA processing		Exaiptasia pallida	Exaiptasia pallida	5.51e-70	NA	Upregulated	NA	NA	NA	NA	NA
TRINITY_DN161044_c2_g2	Upregulated	gi|999986959|	putative RNA-directed DNA polymerase from transposon BS [Exaiptasia pallida]	DNA processing		Exaiptasia pallida	Exaiptasia pallida	2.97e-35	NA	Upregulated	NA	NA	NA	NA	NA
TRINITY_DN153656_c0_g1	Upregulated	gi|926649440|	baculoviral IAP repeat-containing protein 7-like, partial [Limulus polyphemus]	Apoptosis	Immune	Limulus polyphemus	Atlantic horseshoe crab	2.22e-15	TRINITY_DN153656_c0_g1	Upregulated	gi|2497238|sp|Q13490.2|BIRC2_HUMAN	Baculoviral IAP repeat-containing protein 2	Apoptosis	Immune	2.45e-12
TRINITY_DN132428_c5_g3	Upregulated	gi|585706911|	RNA-directed DNA polymerase from mobile element jockey-like, partial [Saccoglossus kowalevskii]	DNA processing		Saccoglossus kowalevskii	Saccoglossus kowalevskii	1.23e-39	NA	Upregulated	NA	NA	NA	NA	NA
TRINITY_DN159544_c1_g2	Upregulated	gi|926635906|	protein TFG-like [Limulus polyphemus]	Vesicle translocation		Limulus polyphemus	Atlantic horseshoe crab	1.92e-12	NA	Upregulated	NA	NA	NA	NA	NA
TRINITY_DN161172_c3_g2	Upregulated	gi|405975677|	Matrilin-2 [Crassostrea gigas]	Extracellular matrix	Collagen fibres	Crassostrea gigas	Pacific oyster	9.97e-17	NA	Upregulated	NA	NA	NA	NA	NA
TRINITY_DN141667_c0_g5	Upregulated	gi|302136322|	small heat shock protein [Tegillarca granosa]	Heat shock	Chaperone	Tegillarca granosa	Tegillarca granosa	8.94e-21	TRINITY_DN141667_c0_g5	Upregulated	gi|117385|sp|P02511.2|CRYAB_HUMAN	Alpha-crystallin B chain	Anti-coagulation	Chaperone	1.75e-21
TRINITY_DN157922_c5_g3	Upregulated	gi|762091519|	tetraspanin-18-like isoform X2 [Crassostrea gigas]	Signalling		Crassostrea gigas	Pacific oyster	3.61e-46	TRINITY_DN157922_c5_g3	Upregulated	gi|85687560|sp|P48509.3|CD151_HUMAN	CD151 antigen	Immune		3.59e-14
TRINITY_DN145295_c5_g2	Upregulated	gi|585706911|	RNA-directed DNA polymerase from mobile element jockey-like, partial [Saccoglossus kowalevskii]	DNA processing		Saccoglossus kowalevskii	Saccoglossus kowalevskii	2.27e-71	NA	Upregulated	NA	NA	NA	NA	NA
TRINITY_DN152318_c0_g4	Upregulated	gi|159146785|	cytidine deaminase [Haliotis diversicolor supertexta]	Nucleotide salvage		Haliotis diversicolor supertexta	Haliotis diversicolor supertexta	3.63e-11	TRINITY_DN152318_c0_g3	Upregulated	gi|1705718|sp|P32320.2|CDD_HUMAN	Cytidine deaminase	Nucleotide salvage		1.59e-26
TRINITY_DN148306_c0_g2	Upregulated	gi|762159887|	cholesterol 25-hydroxylase-like protein 1, member 2 [Crassostrea gigas]	Lipid biosynthesis		Crassostrea gigas	Pacific oyster	8.97e-146	TRINITY_DN148306_c0_g2	Upregulated	gi|74739711|sp|O95992.1|CH25H_HUMAN	Cholesterol 25-hydroxylase	Lipid biosynthesis		1.64e-49
TRINITY_DN127549_c0_g1	Upregulated	gi|762138237|	CCAAT/enhancer-binding protein beta-like [Crassostrea gigas]	Immune		Crassostrea gigas	Pacific oyster	4.88e-26	TRINITY_DN127549_c0_g1	Upregulated	gi|1705750|sp|P53567.1|CEBPG_HUMAN	CCAAT/enhancer-binding protein gamma	Immune		4.63e-13
TRINITY_DN154071_c3_g1	Upregulated	gi|919099570|	zinc finger and BTB domain-containing protein 20-like isoform X2 [Lingula anatina]	Transcription regulation		Lingula anatina	Lingula anatina	2.6e-43	TRINITY_DN154071_c3_g1	Upregulated	gi|6136122|sp|O75840.1|KLF7_HUMAN	Krueppel-like factor 7	Transcription regulation		5.87e-35
TRINITY_DN157922_c5_g2	Upregulated	gi|762091519|	tetraspanin-18-like isoform X2 [Crassostrea gigas]	Immune		Crassostrea gigas	Pacific oyster	2.22e-11	TRINITY_DN157922_c5_g2	Upregulated	gi|17380550|sp|P41732.2|TSN7_HUMAN	Tetraspanin-7	Immune		8.32e-11
TRINITY_DN155879_c1_g3	Upregulated	gi|871252168|	zinc metalloproteinase nas-15-like [Aplysia californica]	Biomineralisation		Aplysia californica	California sea hare	0	TRINITY_DN155879_c1_g3	Upregulated	gi|74762080|sp|Q9Y6L7.1|TLL2_HUMAN	Tolloid-like protein 2	Biomin	Development	1.83e-25
TRINITY_DN161934_c3_g7	Upregulated	gi|919010174|	CD109 antigen-like isoform X1 [Lingula anatina]	Immune		Lingula anatina	Lingula anatina	1.39e-18	NA	Upregulated	NA	NA	NA	NA	NA
TRINITY_DN145101_c2_g2	Upregulated	gi|908411925|	NF-kappa-B inhibitor alpha-like [Biomphalaria glabrata]	Immune		Biomphalaria glabrata	Biomphalaria glabrata	2.09e-58	TRINITY_DN145101_c2_g2	Upregulated	gi|126682|sp|P25963.1|IKBA_HUMAN	NF-kappa-B inhibitor alpha	Immune		1.46e-33
TRINITY_DN160777_c3_g6	Upregulated	gi|762119371|	alpha-2 adrenergic receptor-like isoform X1 [Crassostrea gigas]	Endocrine		Crassostrea gigas	Pacific oyster	1.83e-25	NA	Upregulated	NA	NA	NA	NA	NA
TRINITY_DN142875_c4_g1	Upregulated	gi|762129070|	tyramine beta-hydroxylase-like [Crassostrea gigas]	Nerveous system		Crassostrea gigas	Pacific oyster	3.84e-147	TRINITY_DN142875_c4_g1	Upregulated	gi|158517849|sp|P09172.3|DOPO_HUMAN	Dopamine beta-hydroxylase	Behaviour		6.26e-42
TRINITY_DN133517_c0_g1	Upregulated	gi|957833331|	10 kDa heat shock protein, mitochondrial-like, partial [Priapulus caudatus]	Heat shock	Chaperone	Priapulus caudatus	Priapulus caudatus	2.96e-45	TRINITY_DN133517_c0_g1	Upregulated	gi|47606335|sp|P61604.2|CH10_HUMAN	10 kDa heat shock protein, mitochondrial	Heat shock		1.02e-35
TRINITY_DN145898_c4_g1	Upregulated	gi|762071016|	probable Na(+)/H(+) antiporter nhx-9 [Crassostrea gigas]	Ion transport		Crassostrea gigas	Pacific oyster	2.77e-16	NA	Upregulated	NA	NA	NA	NA	NA
TRINITY_DN155018_c1_g1	Upregulated	gi|871258338|	sialin-like [Aplysia californica]	Ion transport	Vesicle transport	Aplysia californica	California sea hare	0	TRINITY_DN155018_c1_g1	Upregulated	gi|48428688|sp|Q9NRA2.2|S17A5_HUMAN	Sialin	Ion transport	vesicle transport	5.42e-130
TRINITY_DN139100_c0_g1	Upregulated	gi|871227950|	neural/ectodermal development factor IMP-L2-like [Aplysia californica]	Development		Aplysia californica	California sea hare	8.16e-69	TRINITY_DN139100_c0_g1	Upregulated	gi|49036500|sp|Q9Y6N7.1|ROBO1_HUMAN	Roundabout homolog 1	Cell cycle	Differentiation	4.34e-13
TRINITY_DN161416_c12_g6	Upregulated	gi|256549344|	sialic acid-binding lectin [Ruditapes philippinarum]	Immune		Ruditapes philippinarum	Ruditapes philippinarum	1.86e-16	NA	Upregulated	NA	NA	NA	NA	NA
TRINITY_DN155375_c1_g1	Upregulated	gi|762152306|	tryptophan--tRNA ligase, cytoplasmic-like [Crassostrea gigas]	Cytoskeleton	Stress	Crassostrea gigas	Pacific oyster	0	TRINITY_DN155375_c1_g1	Upregulated	gi|135191|sp|P23381.2|SYWC_HUMAN	Tryptophan--tRNA ligase, cytoplasmic	Cytoskeleton	Stress	0
TRINITY_DN160409_c2_g1	Upregulated	gi|762129387|	mesencephalic astrocyte-derived neurotrophic factor homolog [Crassostrea gigas]	Stress response		Crassostrea gigas	Pacific oyster	5.48e-49	TRINITY_DN160409_c2_g1	Upregulated	gi|332278201|sp|P55145.3|MANF_HUMAN	Mesencephalic astrocyte-derived neurotrophic factor	Stress		1.06e-37
TRINITY_DN157617_c0_g3	Upregulated	gi|762169427|	aminopeptidase N-like isoform X1 [Crassostrea gigas]	Protein metabolism		Crassostrea gigas	Pacific oyster	5.89e-107	TRINITY_DN157617_c0_g3	Upregulated	gi|11387208|sp|Q9UKU6.1|TRHDE_HUMAN	Thyrotropin-releasing hormone-degrading ectoenzyme	Nerveous		2.38e-73
TRINITY_DN146604_c0_g4	Upregulated	gi|51317404|	RecName: Full=Inter-alpha-trypsin inhibitor; Short=ITI; AltName: Full=GIK-14; AltName: Full=Inhibitory fragment of ITI	Joint flui		Capra hircus	goat	6.17e-26	TRINITY_DN146604_c0_g4	Upregulated	gi|122801|sp|P02760.1|AMBP_HUMAN	Protein AMBP	Immune		3.85e-24
TRINITY_DN156977_c2_g2	Upregulated	gi|908504956|	ATP-binding cassette sub-family F member 2-like isoform X2 [Biomphalaria glabrata]	Transport		Biomphalaria glabrata	Biomphalaria glabrata	0	TRINITY_DN156977_c2_g2	Upregulated	gi|12643306|sp|Q9UG63.2|ABCF2_HUMAN	ATP-binding cassette sub-family F member 2	Transport		0
TRINITY_DN149959_c4_g1	Upregulated	gi|405973606|	Early growth response protein 3 [Crassostrea gigas]	Cell migration		Crassostrea gigas	Pacific oyster	2.24e-94	TRINITY_DN149959_c4_g1	Upregulated	gi|730328|sp|Q06889.1|EGR3_HUMAN	Early growth response protein 3	Cell migration		7.29e-65
TRINITY_DN152631_c0_g1	Upregulated	gi|762130155|	noggin-2-like [Crassostrea gigas]	Biomineralisation		Crassostrea gigas	Pacific oyster	2.18e-26	TRINITY_DN152631_c0_g1	Upregulated	gi|15214099|sp|Q13253.1|NOGG_HUMAN	Noggin	Biomin		1.12e-12
TRINITY_DN161533_c9_g6	Upregulated	gi|762085415|	protein PIF-like [Crassostrea gigas]	Biomineralisation		Crassostrea gigas	Pacific oyster	1.26e-40	NA	Upregulated	NA	NA	NA	NA	NA
TRINITY_DN157837_c0_g1	Upregulated	gi|762160738|	organic cation transporter protein-like [Crassostrea gigas]	Ion transport		Crassostrea gigas	Pacific oyster	1.98e-169	TRINITY_DN157837_c0_g1	Upregulated	gi|24212063|sp|O75751.1|S22A3_HUMAN	Solute carrier family 22 member 3	Ion transport		4.56e-74
TRINITY_DN137896_c0_g1	Upregulated	gi|762167637|	yrdC domain-containing protein, mitochondrial-like [Crassostrea gigas]	Membrance transport		Crassostrea gigas	Pacific oyster	1.79e-78	TRINITY_DN137896_c0_g1	Upregulated	gi|74750410|sp|Q86U90.1|YRDC_HUMAN	YrdC domain-containing protein, mitochondrial	Membrane transport		5.83e-55
TRINITY_DN135918_c0_g1	Upregulated	gi|731174244|	D-galacturonic acid binding lectin precursor [Aplysia kurodai]	Carbohydrate binding		Aplysia kurodai	Kuroda's sea hare	1.45e-21	NA	Upregulated	NA	NA	NA	NA	NA
TRINITY_DN150457_c1_g2	Upregulated	gi|762130863|	thrombospondin-2-like [Crassostrea gigas]	Cytoskeleton		Crassostrea gigas	Pacific oyster	3.41e-43	TRINITY_DN150457_c1_g2	Upregulated	gi|85542049|sp|Q96RW7.2|HMCN1_HUMAN	Hemicentin-1	Nerveous		3.17e-19
TRINITY_DN155936_c1_g1	Upregulated	gi|762163783|	nuclear factor interleukin-3-regulated protein-like isoform X2 [Crassostrea gigas]	Transcription regulation		Crassostrea gigas	Pacific oyster	7.23e-31	TRINITY_DN155936_c1_g1	Upregulated	gi|150385077|sp|Q16649.2|NFIL3_HUMAN	Nuclear factor interleukin-3-regulated protein	Transcription regulation		2.61e-20
TRINITY_DN152318_c0_g3	Upregulated	gi|762107240|	cytidine deaminase-like isoform X1 [Crassostrea gigas]	Nucleotide salvage		Crassostrea gigas	Pacific oyster	3.14e-32	NA	Upregulated	NA	NA	NA	NA	NA
TRINITY_DN149295_c0_g1	Upregulated	gi|762079976|	serine/threonine-protein phosphatase 6 regulatory ankyrin repeat subunit B-like isoform X5 [Crassostrea gigas]			Crassostrea gigas	Pacific oyster	9.31e-47	NA	Upregulated	NA	NA	NA	NA	NA
TRINITY_DN144479_c0_g1	Upregulated	gi|762156455|	glucosamine 6-phosphate N-acetyltransferase-like [Crassostrea gigas]	Metabolism		Crassostrea gigas	Pacific oyster	1.35e-47	TRINITY_DN144479_c0_g1	Upregulated	gi|47116568|sp|Q96EK6.1|GNA1_HUMAN	Glucosamine 6-phosphate N-acetyltransferase	Metabolism		1.04e-38
TRINITY_DN161031_c2_g2	Upregulated	gi|762152191|	serine/threonine-protein kinase TBK1-like [Crassostrea gigas]	Immune		Crassostrea gigas	Pacific oyster	1.33e-175	TRINITY_DN161031_c2_g2	Upregulated	gi|74761953|sp|Q9UHD2.1|TBK1_HUMAN	Serine/threonine-protein kinase TBK1	Immune		2.8e-111
TRINITY_DN142696_c0_g1	Upregulated	gi|601125143|	heat shock protein 78 [Hyriopsis cumingii]	Heat shock	Stress	Hyriopsis cumingii	Hyriopsis cumingii	0	TRINITY_DN142696_c0_g1	Upregulated	gi|14916999|sp|P11021.2|GRP78_HUMAN	78 kDa glucose-regulated protein	Stress		0
TRINITY_DN159139_c0_g2	Upregulated	gi|762091998|	leucine-rich repeats and immunoglobulin-like domains protein 1 [Crassostrea gigas]	Development		Crassostrea gigas	Pacific oyster	2.05e-76	TRINITY_DN159139_c0_g2	Upregulated	gi|73621176|sp|Q6UXM1.1|LRIG3_HUMAN	Leucine-rich repeats and immunoglobulin-like domains protein 3	Development		4.18e-18
TRINITY_DN157250_c2_g2	Upregulated	gi|919042227|	E3 ubiquitin-protein ligase RGLG2-like [Lingula anatina]	Ubiquinitation		Lingula anatina	Lingula anatina	1.01e-117	TRINITY_DN157250_c2_g2	Upregulated	gi|10719953|sp|Q99829.1|CPNE1_HUMAN	Copine-1	Membrane transport		7.41e-27
TRINITY_DN154859_c1_g2	Upregulated	gi|765826428|	T-cell acute lymphocytic leukemia protein 1-like [Crassostrea gigas]	Immune		Crassostrea gigas	Pacific oyster	5.24e-23	TRINITY_DN154859_c1_g2	Upregulated	gi|134305|sp|P17542.2|TAL1_HUMAN	T-cell acute lymphocytic leukemia protein 1	Immune		6.34e-20
TRINITY_DN160378_c0_g1	Upregulated	gi|762103767|	A disintegrin and metalloproteinase with thrombospondin motifs 9-like isoform X1 [Crassostrea gigas]	Protein transport	Vesicle transport	Crassostrea gigas	Pacific oyster	0	TRINITY_DN160378_c0_g1	Upregulated	gi|212276516|sp|Q9P2N4.4|ATS9_HUMAN	A disintegrin and metalloproteinase with thrombospondin motifs 9	Protein transport	vesicle transport	0
TRINITY_DN134076_c0_g2	Upregulated	gi|762151933|	protein patched homolog 1-like [Crassostrea gigas]	Development		Crassostrea gigas	Pacific oyster	9.88e-172	TRINITY_DN134076_c0_g2	Upregulated	gi|83305902|sp|O15118.2|NPC1_HUMAN	Niemann-Pick C1 protein	Lipid metabolism		1.95e-46
TRINITY_DN159342_c2_g3	Upregulated	gi|974079565|	thrombospondin-2 isoform X1 [Cyprinodon variegatus]	Cytoskeleton		Cyprinodon variegatus	Cyprinodon variegatus	1.69e-14	TRINITY_DN159342_c2_g3	Upregulated	gi|85542049|sp|Q96RW7.2|HMCN1_HUMAN	Hemicentin-1	Nerveous		3.65e-15
TRINITY_DN137104_c0_g2	Upregulated	gi|762166002|	Krueppel-like factor 5 [Crassostrea gigas]	Transcription regulation		Crassostrea gigas	Pacific oyster	2.19e-59	TRINITY_DN137104_c0_g2	Upregulated	gi|6136122|sp|O75840.1|KLF7_HUMAN	Krueppel-like factor 7	Transcription regulation		2.16e-13
TRINITY_DN158938_c0_g1	Upregulated	gi|930624763|	Rho GTPase [Azumapecten farreri]	GTPase		Azumapecten farreri	Azumapecten farreri	1.35e-82	TRINITY_DN158938_c0_g1	Upregulated	gi|47606459|sp|P61587.1|RND3_HUMAN	Rho-related GTP-binding protein RhoE	GTP		6.85e-49
TRINITY_DN153848_c0_g1	Upregulated	gi|762123207|	histone-lysine N-methyltransferase, H3 lysine-79 specific-like isoform X1 [Crassostrea gigas]	Methylation		Crassostrea gigas	Pacific oyster	1.06e-155	TRINITY_DN153848_c0_g1	Upregulated	gi|25090171|sp|Q8TEK3.2|DOT1L_HUMAN	Histone-lysine N-methyltransferase, H3 lysine-79 specific	Methylation		4.66e-120
TRINITY_DN157008_c4_g3	Upregulated	gi|762076955|	cAMP-responsive element modulator-like isoform X1 [Crassostrea gigas]	Transcription regulation	Viral-host	Crassostrea gigas	Pacific oyster	7.95e-71	TRINITY_DN157008_c4_g3	Upregulated	gi|117434|sp|P16220.2|CREB1_HUMAN	Cyclic AMP-responsive element-binding protein 1	Transcription regulation	viral-host interaction	1.49e-33
TRINITY_DN157050_c3_g7	Upregulated	gi|919091223|	CD109 antigen-like [Lingula anatina]	Immune		Lingula anatina	Lingula anatina	9.2e-97	TRINITY_DN157050_c3_g5	Upregulated	gi|259016204|sp|Q8IZJ3.2|CPMD8_HUMAN	C3 and PZP-like alpha-2-macroglobulin domain-containing protein 8	Immune		1.45e-15
TRINITY_DN160706_c1_g1	Upregulated	gi|762156710|	isoleucine--tRNA ligase, cytoplasmic-like [Crassostrea gigas]	Protein biosynthesis		Crassostrea gigas	Pacific oyster	0	TRINITY_DN160706_c1_g1	Upregulated	gi|239938717|sp|P41252.2|SYIC_HUMAN	Isoleucine--tRNA ligase, cytoplasmic	Protein biosynthesis		0
TRINITY_DN153609_c1_g1	Upregulated	gi|961130834|	sodium-coupled monocarboxylate transporter 2-like isoform X1 [Octopus bimaculoides]	Ion transport		Octopus bimaculoides	Octopus bimaculoides	7.11e-125	TRINITY_DN153609_c1_g1	Upregulated	gi|229462745|sp|Q9Y289.2|SC5A6_HUMAN	Sodium-dependent multivitamin transporter	Ion transport		5.14e-81
TRINITY_DN159648_c2_g2	Upregulated	gi|762104889|	calumenin-like isoform X2 [Crassostrea gigas]	Protein folding		Crassostrea gigas	Pacific oyster	5.36e-121	TRINITY_DN159648_c2_g2	Upregulated	gi|5921197|sp|O43852.2|CALU_HUMAN	Calumenin	Protein folding		2.83e-110
TRINITY_DN156791_c1_g1	Upregulated	gi|762140790|	phosphoethanolamine N-methyltransferase 3-like isoform X3 [Crassostrea gigas]	Methylation		Crassostrea gigas	Pacific oyster	0	NA	Upregulated	NA	NA	NA	NA	NA
TRINITY_DN141740_c0_g1	Upregulated	gi|405977414|	Transmembrane protein 62 [Crassostrea gigas]	Cell membrane		Crassostrea gigas	Pacific oyster	2.77e-25	NA	Upregulated	NA	NA	NA	NA	NA
TRINITY_DN139467_c2_g1	Upregulated	gi|762163222|	adenosine monophosphate-protein transferase FICD-like [Crassostrea gigas]	GTPase		Crassostrea gigas	Pacific oyster	0	TRINITY_DN139467_c2_g1	Upregulated	gi|74761284|sp|Q9BVA6.2|FICD_HUMAN	Adenosine monophosphate-protein transferase FICD	GTPase		2.65e-140
TRINITY_DN160414_c2_g4	Upregulated	gi|762124645|	transmembrane emp24 domain-containing protein eca-like isoform X1 [Crassostrea gigas]	Vesicle translocation		Crassostrea gigas	Pacific oyster	1.19e-124	TRINITY_DN160414_c2_g4	Upregulated	gi|239938724|sp|Q9BVK6.2|TMED9_HUMAN	Transmembrane emp24 domain-containing protein 9	Vesicle translocation		1.2e-103
TRINITY_DN151769_c1_g1	Upregulated	gi|762132312|	growth arrest and DNA damage-inducible protein GADD45 gamma-like [Crassostrea gigas]	Cell cycle	Apoptosis	Crassostrea gigas	Pacific oyster	1.06e-19	TRINITY_DN151769_c1_g1	Upregulated	gi|6166592|sp|O75293.1|GA45B_HUMAN	Growth arrest and DNA damage-inducible protein GADD45 beta	Cell cycle	Apoptosis	2.03e-12
TRINITY_DN152762_c1_g2	Upregulated	gi|762124849|	rRNA 2'-O-methyltransferase fibrillarin-like isoform X3 [Crassostrea gigas]	Methylation	RNA proceesing	Crassostrea gigas	Pacific oyster	1.5e-147	TRINITY_DN152762_c1_g2	Upregulated	gi|14549159|sp|P22087.2|FBRL_HUMAN	rRNA 2'-O-methyltransferase fibrillarin	Methylation	RNA processing	2.32e-141
TRINITY_DN140369_c4_g1	Upregulated	gi|919071233|	serine/threonine-protein kinase pim-1-like [Lingula anatina]	Cell cycle		Lingula anatina	Lingula anatina	1.1e-112	TRINITY_DN140369_c4_g1	Upregulated	gi|83305339|sp|P11309.3|PIM1_HUMAN	Serine/threonine-protein kinase pim-1	Cell cycle		6.68e-102
TRINITY_DN156229_c0_g4	Upregulated	gi|761918351|	fibrinogen-like protein A, partial [Amphimedon queenslandica]	Immune		Amphimedon queenslandica	Amphimedon queenslandica	3.96e-37	TRINITY_DN156229_c0_g4	Upregulated	gi|2506403|sp|P55083.2|MFAP4_HUMAN	Microfibril-associated glycoprotein 4	Cell adhesion	Elastic fibre assembly	4.21e-32
TRINITY_DN157335_c3_g1	Upregulated	gi|762100405|	mannose-1-phosphate guanyltransferase beta-like [Crassostrea gigas]	GTP		Crassostrea gigas	Pacific oyster	0	TRINITY_DN157335_c3_g1	Upregulated	gi|160013885|sp|Q9Y5P6.2|GMPPB_HUMAN	Mannose-1-phosphate guanyltransferase beta	GTP		0
TRINITY_DN130348_c0_g1	Upregulated	gi|524883552|	ERI1 exoribonuclease 3-like [Aplysia californica]	RNA processing		Aplysia californica	California sea hare	1.6e-86	TRINITY_DN130348_c0_g1	Upregulated	gi|172045564|sp|O43414.2|ERI3_HUMAN	ERI1 exoribonuclease 3	RNA processing		2.94e-81
TRINITY_DN152642_c0_g1	Upregulated	gi|762142814|	enolase-phosphatase E1-like isoform X7 [Crassostrea gigas]	Amino acid synthesis		Crassostrea gigas	Pacific oyster	5.37e-27	TRINITY_DN152642_c0_g1	Upregulated	gi|20138067|sp|Q9UHB6.1|LIMA1_HUMAN	LIM domain and actin-binding protein 1	Cytoskeleton		1.01e-14
TRINITY_DN152670_c4_g1	Upregulated	gi|762079004|	feline leukemia virus subgroup C receptor-related protein 2-like isoform X3 [Crassostrea gigas]	Heme transport		Crassostrea gigas	Pacific oyster	0	TRINITY_DN152670_c4_g1	Upregulated	gi|46396034|sp|Q9UPI3.1|FLVC2_HUMAN	Feline leukemia virus subgroup C receptor-related protein 2	Heme transport		8.25e-153
TRINITY_DN162198_c6_g1	Upregulated	gi|762162502|	macrophage mannose receptor 1-like [Crassostrea gigas]	Extracellular matric remodelling		Crassostrea gigas	Pacific oyster	3.09e-49	TRINITY_DN162198_c6_g1	Upregulated	gi|317373394|sp|Q9UBG0.2|MRC2_HUMAN	C-type mannose receptor 2	Extracellular matrix remodelling		5.9e-18
TRINITY_DN162000_c2_g1	Upregulated	gi|762168522|	hypoxia up-regulated protein 1-like isoform X1 [Crassostrea gigas]	Stress response	Cytoprotective, chaperone, protein folding	Crassostrea gigas	Pacific oyster	0	TRINITY_DN162000_c2_g1	Upregulated	gi|10720185|sp|Q9Y4L1.1|HYOU1_HUMAN	Hypoxia up-regulated protein 1	Stress	Cytoprotective, chaperone, protein folding	0
TRINITY_DN151683_c1_g2	Upregulated	gi|762125988|	cdc42 homolog [Crassostrea gigas]	Cell division	Cell cycle	Crassostrea gigas	Pacific oyster	2.23e-58	TRINITY_DN151683_c1_g2	Upregulated	gi|322510015|sp|P60953.2|CDC42_HUMAN	Cell division control protein 42 homolog	GTPase	Cell division	2.48e-49
TRINITY_DN147238_c2_g1	Upregulated	gi|733896549|	ankyrin-3-like [Meleagris gallopavo]	Cytoskeleton		Meleagris gallopavo	turkey	8.93e-67	TRINITY_DN147238_c2_g1	Upregulated	gi|387912917|sp|Q01484.4|ANK2_HUMAN	Ankyrin-2	Cytoskeleton		2.72e-62
TRINITY_DN157452_c1_g1	Upregulated	gi|1017119509|	heat shock protein 60 [Ruditapes philippinarum]	Heat shock	Chaperone	Ruditapes philippinarum	Ruditapes philippinarum	0	TRINITY_DN157452_c1_g1	Upregulated	gi|129379|sp|P10809.2|CH60_HUMAN	60 kDa heat shock protein, mitochondrial	Heat shock	Chaperone	0
TRINITY_DN156552_c0_g2	Upregulated	gi|926637574|	dual specificity mitogen-activated protein kinase kinase 6-like [Limulus polyphemus]	MAPkinase signalling		Limulus polyphemus	Atlantic horseshoe crab	3.07e-155	TRINITY_DN156552_c0_g2	Upregulated	gi|24638466|sp|P46734.2|MP2K3_HUMAN	Dual specificity mitogen-activated protein kinase kinase 3	MAPkinase signalling		7.55e-144
TRINITY_DN149577_c0_g5	Upregulated	gi|472830704|	transcription factor Runt [Azumapecten farreri]	Transcription regulation		Azumapecten farreri	Azumapecten farreri	1.87e-102	TRINITY_DN149577_c0_g5	Upregulated	gi|215274205|sp|Q01196.3|RUNX1_HUMAN	Runt-related transcription factor 1	Transcription regulation		8.86e-55
TRINITY_DN150151_c0_g2	Upregulated	gi|762085810|	GTPase-activating Rap/Ran-GAP domain-like protein 3 isoform X4 [Crassostrea gigas]	GTPase		Crassostrea gigas	Pacific oyster	0	TRINITY_DN150151_c0_g2	Upregulated	gi|162416278|sp|Q5VVW2.2|GARL3_HUMAN	GTPase-activating Rap/Ran-GAP domain-like protein 3	GTPase		0
TRINITY_DN158042_c2_g4	Upregulated	gi|677210257|	Eukaryotic translation initiation factor 3 subunit L, partial [Cathartes aura]	Translation regulation		Cathartes aura	turkey vulture	4.68e-12	TRINITY_DN158042_c2_g4	Upregulated	gi|23396631|sp|Q9Y262.1|EIF3L_HUMAN	Eukaryotic translation initiation factor 3 subunit L	Translation regulation		5.52e-14
TRINITY_DN147320_c0_g1	Upregulated	gi|961079989|	splicing factor 3B subunit 3 [Octopus bimaculoides]	RNA processing		Octopus bimaculoides	Octopus bimaculoides	0	TRINITY_DN147320_c0_g1	Upregulated	gi|116242787|sp|Q15393.4|SF3B3_HUMAN	Splicing factor 3B subunit 3	RNA processing		0
TRINITY_DN162198_c4_g2	Upregulated	gi|908501656|	macrophage mannose receptor 1-like [Biomphalaria glabrata]	Immune		Biomphalaria glabrata	Biomphalaria glabrata	4.61e-105	TRINITY_DN162198_c4_g2	Upregulated	gi|126730|sp|P22897.1|MRC1_HUMAN	Macrophage mannose receptor 1	Immune		2.78e-26
TRINITY_DN157789_c1_g1	Upregulated	gi|919023963|	eukaryotic translation initiation factor 2 subunit 2-like [Lingula anatina]	Protein biosynthesis		Lingula anatina	Lingula anatina	1.58e-77	TRINITY_DN157789_c1_g1	Upregulated	gi|12644154|sp|P20042.2|IF2B_HUMAN	Eukaryotic translation initiation factor 2 subunit 2	Protein biosynthesis		3.1e-76
TRINITY_DN153198_c1_g3	Upregulated	gi|329565724|	IkappaB [Ruditapes philippinarum]	Immune		Ruditapes philippinarum	Ruditapes philippinarum	2.83e-96	TRINITY_DN153198_c1_g3	Upregulated	gi|126682|sp|P25963.1|IKBA_HUMAN	NF-kappa-B inhibitor alpha	Immune		3.25e-38
TRINITY_DN146627_c0_g6	Upregulated	gi|405957924|	SAM pointed domain-containing Ets transcription factor [Crassostrea gigas]	Transcription regulation		Crassostrea gigas	Pacific oyster	3.22e-53	TRINITY_DN146627_c0_g6	Upregulated	gi|74762123|sp|O95238.1|SPDEF_HUMAN	SAM pointed domain-containing Ets transcription factor	Transcription regulation		5.59e-42
TRINITY_DN150331_c0_g1	Upregulated	gi|762089041|	eukaryotic translation initiation factor 4E-like [Crassostrea gigas]	Protein turnover		Crassostrea gigas	Pacific oyster	2.6e-101	TRINITY_DN150331_c0_g1	Upregulated	gi|1352435|sp|P06730.2|IF4E_HUMAN	Eukaryotic translation initiation factor 4E	Protein turnover		6.75e-90
TRINITY_DN155605_c3_g1	Upregulated	gi|919063664|	ATP-binding cassette sub-family F member 3-like [Lingula anatina]	Immune	Anti-viral	Lingula anatina	Lingula anatina	0	TRINITY_DN155605_c3_g1	Upregulated	gi|114149223|sp|Q9NUQ8.2|ABCF3_HUMAN	ATP-binding cassette sub-family F member 3	Immune	Anti-viral	0
TRINITY_DN158992_c2_g1	Upregulated	gi|919023779|	nuclear pore complex protein Nup98-Nup96-like [Lingula anatina]	RNA transport		Lingula anatina	Lingula anatina	0	TRINITY_DN158992_c2_g1	Upregulated	gi|308153660|sp|P52948.4|NUP98_HUMAN	Nuclear pore complex protein Nup98-Nup96	RNA transport		5.01e-152
TRINITY_DN155699_c0_g1	Upregulated	gi|908470964|	serine/arginine-rich splicing factor 1-like isoform X2 [Biomphalaria glabrata]	RNA processing		Biomphalaria glabrata	Biomphalaria glabrata	6.39e-40	TRINITY_DN155699_c0_g1	Upregulated	gi|730773|sp|Q07955.2|SRSF1_HUMAN	Serine/arginine-rich splicing factor 1	RNA processing		2.98e-40
TRINITY_DN138179_c1_g1	Upregulated	gi|908490216|	stomatin-like protein 2, mitochondrial [Biomphalaria glabrata]	Energy		Biomphalaria glabrata	Biomphalaria glabrata	3.05e-142	TRINITY_DN138179_c1_g1	Upregulated	gi|60415944|sp|Q9UJZ1.1|STML2_HUMAN	Stomatin-like protein 2, mitochondrial	Energy		9.22e-129
TRINITY_DN132838_c0_g1	Upregulated	gi|506968691|	RNA binding domain containing protein [Coptotermes formosanus]	RNA processing		Coptotermes formosanus	Formosan subterranean termite	3.38e-104	TRINITY_DN132838_c0_g1	Upregulated	gi|134095|sp|P08579.1|RU2B_HUMAN	U2 small nuclear ribonucleoprotein B''	Ribonucleoprotein		8.54e-92
TRINITY_DN146770_c0_g1	Upregulated	gi|405976622|	CREB/ATF bZIP transcription factor [Crassostrea gigas]	Transcription regulation		Crassostrea gigas	Pacific oyster	2.87e-28	NA	Upregulated	NA	NA	NA	NA	NA
TRINITY_DN146418_c1_g1	Upregulated	gi|524883554|	minor histocompatibility antigen H13-like [Aplysia californica]	Protein turnover		Aplysia californica	California sea hare	1.21e-174	TRINITY_DN146418_c1_g1	Upregulated	gi|25008563|sp|Q8TCT9.1|HM13_HUMAN	Minor histocompatibility antigen H13	Protein turnover		7.33e-154
TRINITY_DN156116_c1_g3	Upregulated	gi|762124170|	eukaryotic translation initiation factor 5-like [Crassostrea gigas]	Translation regulation		Crassostrea gigas	Pacific oyster	1.31e-178	TRINITY_DN156116_c1_g3	Upregulated	gi|27735202|sp|P55010.2|IF5_HUMAN	Eukaryotic translation initiation factor 5	Transclation regulation		4.47e-73
TRINITY_DN154682_c1_g1	Upregulated	gi|405970117|	Dual specificity protein phosphatase 10 [Crassostrea gigas]	MAPkinase signalling		Crassostrea gigas	Pacific oyster	8.63e-146	TRINITY_DN154682_c1_g1	Upregulated	gi|20138090|sp|Q9Y6W6.1|DUS10_HUMAN	Dual specificity protein phosphatase 10	MAPkinase signalling		6.59e-93
TRINITY_DN154776_c1_g4	Upregulated	gi|405952151|	Long-chain-fatty-acid--CoA ligase 1 [Crassostrea gigas]	Lipid metabolism		Crassostrea gigas	Pacific oyster	0	TRINITY_DN154776_c1_g4	Upregulated	gi|13431659|sp|Q9ULC5.1|ACSL5_HUMAN	Long-chain-fatty-acid--CoA ligase 5	Lipid metabolism		0
TRINITY_DN134977_c1_g2	Upregulated	gi|762095453|	DNA-directed RNA polymerases I, II, and III subunit RPABC1 [Crassostrea gigas]	RNA processing		Crassostrea gigas	Pacific oyster	4.21e-133	TRINITY_DN134977_c1_g2	Upregulated	gi|116242767|sp|P19388.4|RPAB1_HUMAN	DNA-directed RNA polymerases I, II, and III subunit RPABC1	Transcription		7.41e-126
TRINITY_DN154044_c0_g1	Upregulated	gi|926627281|	succinyl-CoA ligase [GDP-forming] subunit beta, mitochondrial-like [Limulus polyphemus]	Carbohydrate metabolism		Limulus polyphemus	Atlantic horseshoe crab	6.16e-179	TRINITY_DN154044_c0_g1	Upregulated	gi|52788292|sp|Q96I99.2|SUCB2_HUMAN	Succinate--CoA ligase [GDP-forming] subunit beta, mitochondrial	Carbohydrate metabolism		1.24e-167
TRINITY_DN157597_c1_g6	Upregulated	gi|291242664|	NHP2-like protein 1-like [Saccoglossus kowalevskii]	Ribonuclear protein		Saccoglossus kowalevskii	Saccoglossus kowalevskii	2.59e-61	TRINITY_DN157597_c1_g6	Upregulated	gi|2500345|sp|P55769.3|NH2L1_HUMAN	NHP2-like protein 1	Ribonucleoprotein		1.47e-63
TRINITY_DN156470_c2_g1	Upregulated	gi|961125930|	F-box/WD repeat-containing protein 4-like isoform X1 [Octopus bimaculoides]	Ubiquinitation	Limb development	Octopus bimaculoides	Octopus bimaculoides	1.75e-92	TRINITY_DN156470_c2_g1	Upregulated	gi|13124191|sp|P57775.1|FBXW4_HUMAN	F-box/WD repeat-containing protein 4	Ubiquitination	Limb development	1.48e-65
NA	Upregulated	NA	NA	NA	NA	NA	NA	NA	TRINITY_DN114158_c0_g1	Upregulated	gi|311033379|sp|Q8N5J2.2|FA63A_HUMAN	Ubiquitin carboxyl-terminal hydrolase MINDY-1	Ubiquitination		1.62e-30
NA	Upregulated	NA	NA	NA	NA	NA	NA	NA	TRINITY_DN129046_c0_g1	Upregulated	gi|12585274|sp|Q9NPA2.1|MMP25_HUMAN	Matrix metalloproteinase-25	Biomin		3.86e-98
NA	Upregulated	NA	NA	NA	NA	NA	NA	NA	TRINITY_DN132418_c0_g1	Upregulated	gi|126318|sp|P16233.1|LIPP_HUMAN	Pancreatic triacylglycerol lipase	Lipid metabolism		2.25e-46
NA	Upregulated	NA	NA	NA	NA	NA	NA	NA	TRINITY_DN139191_c0_g1	Upregulated	gi|74714017|sp|Q86UN2.1|R4RL1_HUMAN	Reticulon-4 receptor-like 1	Nerveouse		3.28e-11
NA	Upregulated	NA	NA	NA	NA	NA	NA	NA	TRINITY_DN142062_c0_g2	Upregulated	gi|223590092|sp|Q09470.2|KCNA1_HUMAN	Potassium voltage-gated channel subfamily A member 1	Ion transport		8.88e-59
NA	Upregulated	NA	NA	NA	NA	NA	NA	NA	TRINITY_DN144058_c2_g1	Upregulated	gi|46396475|sp|Q8WUJ3.2|CEMIP_HUMAN	Cell migration-inducing and hyaluronan-binding protein	Joint flui		3.61e-44
NA	Upregulated	NA	NA	NA	NA	NA	NA	NA	TRINITY_DN144445_c1_g1	Upregulated	gi|215274149|sp|Q05925.3|HME1_HUMAN	Homeobox protein engrailed-1	Development		7.65e-24
NA	Upregulated	NA	NA	NA	NA	NA	NA	NA	TRINITY_DN145011_c0_g2	Upregulated	gi|2498753|sp|Q13951.2|PEBB_HUMAN	Core-binding factor subunit beta	Immune	Biomineralisation	2.1e-53
NA	Upregulated	NA	NA	NA	NA	NA	NA	NA	TRINITY_DN145711_c1_g1	Upregulated	gi|145559489|sp|Q9UIQ6.3|LCAP_HUMAN	Leucyl-cystinyl aminopeptidase	Protein turnover		7.27e-60
NA	Upregulated	NA	NA	NA	NA	NA	NA	NA	TRINITY_DN150493_c1_g4	Upregulated	gi|12643348|sp|Q9UHI5.1|LAT2_HUMAN	Large neutral amino acids transporter small subunit 2	Amino acid transport		1.54e-151
NA	Upregulated	NA	NA	NA	NA	NA	NA	NA	TRINITY_DN153075_c0_g1	Upregulated	gi|46397463|sp|P60842.1|IF4A1_HUMAN	Eukaryotic initiation factor 4A-I	Transclation regulation		1.25e-154
NA	Upregulated	NA	NA	NA	NA	NA	NA	NA	TRINITY_DN153400_c0_g1	Upregulated	gi|18202951|sp|Q9HAV7.2|GRPE1_HUMAN	GrpE protein homolog 1, mitochondrial	Heat shock	Chaperone	9.32e-53
NA	Upregulated	NA	NA	NA	NA	NA	NA	NA	TRINITY_DN153994_c1_g2	Upregulated	gi|294862423|sp|Q9BUX1.2|CHAC1_HUMAN	Glutathione-specific gamma-glutamylcyclotransferase 1	Apotosis	Stress, Notch signalling	1.63e-39
NA	Upregulated	NA	NA	NA	NA	NA	NA	NA	TRINITY_DN155264_c0_g2	Upregulated	gi|84028405|sp|Q9NVI7.2|ATD3A_HUMAN	ATPase family AAA domain-containing protein 3A	Cell growth		0
NA	Upregulated	NA	NA	NA	NA	NA	NA	NA	TRINITY_DN155269_c1_g2	Upregulated	gi|46577655|sp|P61081.1|UBC12_HUMAN	NEDD8-conjugating enzyme Ubc12	Ubiquitination		1.58e-19
NA	Upregulated	NA	NA	NA	NA	NA	NA	NA	TRINITY_DN155905_c2_g2	Upregulated	gi|8928036|sp|Q9ULX7.1|CAH14_HUMAN	Carbonic anhydrase 14	Biomin		5.6e-54
NA	Upregulated	NA	NA	NA	NA	NA	NA	NA	TRINITY_DN157289_c1_g2	Upregulated	gi|313104208|sp|O95436.3|NPT2B_HUMAN	Sodium-dependent phosphate transport protein 2B	Ion transport		2.87e-132
NA	Upregulated	NA	NA	NA	NA	NA	NA	NA	TRINITY_DN157421_c2_g1	Upregulated	gi|2501205|sp|Q15084.1|PDIA6_HUMAN	Protein disulfide-isomerase A6	Heat shock	Chaperone	3.8e-173
NA	Upregulated	NA	NA	NA	NA	NA	NA	NA	TRINITY_DN157641_c1_g4	Upregulated	gi|74705367|sp|O00370.1|LORF2_HUMAN	LINE-1 retrotransposable element ORF2 protein	DNA recombination		3.68e-11
NA	Upregulated	NA	NA	NA	NA	NA	NA	NA	TRINITY_DN158323_c1_g1	Upregulated	gi|30172885|sp|Q8TCT0.1|CERK1_HUMAN	Ceramide kinase	Cell cycle	immune	6.72e-40
NA	Upregulated	NA	NA	NA	NA	NA	NA	NA	TRINITY_DN159669_c2_g1	Upregulated	gi|74733510|sp|Q9GZZ9.1|UBA5_HUMAN	Ubiquitin-like modifier-activating enzyme 5	Ubiquitination		8.89e-178
NA	Upregulated	NA	NA	NA	NA	NA	NA	NA	TRINITY_DN159867_c1_g1	Upregulated	gi|302595875|sp|P0CG47.1|UBB_HUMAN	Polyubiquitin-B	Ubiquitination		4.59e-15
NA	Upregulated	NA	NA	NA	NA	NA	NA	NA	TRINITY_DN159878_c2_g3	Upregulated	gi|20532376|sp|Q9Y4X5.2|ARI1_HUMAN	E3 ubiquitin-protein ligase ARIH1	Ubiquitination		3.38e-16
NA	Upregulated	NA	NA	NA	NA	NA	NA	NA	TRINITY_DN160491_c2_g2	Upregulated	gi|24418865|sp|P22314.3|UBA1_HUMAN	Ubiquitin-like modifier-activating enzyme 1	Ubiquitination		0
NA	Upregulated	NA	NA	NA	NA	NA	NA	NA	TRINITY_DN160737_c7_g3	Upregulated	gi|215274139|sp|P16109.3|LYAM3_HUMAN	P-selectin	Immune		1.16e-32
NA	Upregulated	NA	NA	NA	NA	NA	NA	NA	TRINITY_DN161997_c0_g1	Upregulated	gi|269849686|sp|P49327.3|FAS_HUMAN	Fatty acid synthase	Lipid biosynthesis		6.67e-31

## Sheet: 7 days
7 days, differentially expressed (>log 2 fold, P<0.05, FDR< 5%), annotated genes
Trinity_ID	Direction of change	nr reference	nr gene_name	putative function	putative secondary function	species ID	common name	E value	Trinity ID	Direction of change	Uniprot/Swissprot against human reference	Uniprot/Swissprot gene_name	putative function	putative secondary functions	E value
TRINITY_DN153188_c1_g1	Downregulated	gi|762086913|	Solute carrier family 13 member 5-like isoform X3	Ion transport		Crassostrea gigas	Pacific oyster	0	TRINITY_DN153188_c1_g1	Downregulated	gi|23396845|sp|Q8WWT9.1|S13A3_HUMAN	Solute carrier family 13 member 3	Ion transport		4.92e-116
TRINITY_DN150912_c0_g1	Downregulated	gi|325296863|	Nitric oxide synthase-like protein	Apoptosis		Aplysia californica	California sea hare	1.56e-114	TRINITY_DN150912_c0_g1	Downregulated	gi|93204549|sp|Q8NC60.2|NOA1_HUMAN	Nitric oxide-associated protein 1	Apoptosis		4.45e-80
TRINITY_DN153218_c1_g1	Downregulated	gi|762084617|	Estrogen receptor beta-like	Estrogen receptor		Crassostrea gigas	Pacific oyster	1.46e-180	TRINITY_DN153218_c1_g1	Downregulated	gi|544257|sp|P03372.2|ESR1_HUMAN	Estrogen receptor	Estrogen receptor		1.33e-83
TRINITY_DN156545_c0_g1	Downregulated	gi|919000491|	Kelch-like protein 12	Ubiquitination		Lingula anatina	Lingula anatina	2.26e-20	TRINITY_DN156545_c0_g1	Downregulated	gi|635377440|sp|Q96CT2.3|KLH29_HUMAN	Kelch-like protein 29	Ubiquitination		3.74e-12
TRINITY_DN147253_c6_g2	Downregulated	gi|762091254|	Chymotrypsin-like elastase family member 1	Protein digestion		Crassostrea gigas	Pacific oyster	1.71e-42	TRINITY_DN147253_c6_g2	Downregulated	gi|729224|sp|P40313.1|CTRL_HUMAN	Chymotrypsin-like protease CTRL-1	Protein digestion		2.78e-41
TRINITY_DN158316_c1_g2	Downregulated	gi|762075136|	Nucleolar complex protein 3 homolog isoform X2	Chromatin-binding		Crassostrea gigas	Pacific oyster	4.83e-12	NA	NA	NA	NA	NA	NA	NA
TRINITY_DN139050_c0_g1	Downregulated	gi|762117448|	Carboxypeptidase N subunit 2-like	Protein stabalisation		Crassostrea gigas	Pacific oyster	1.17e-27	TRINITY_DN139050_c0_g1	Downregulated	gi|729616|sp|P40197.1|GPV_HUMAN	Platelet glycoprotein V	Wound healing	Coaggulation	2.23e-21
TRINITY_DN150231_c1_g1	Downregulated	gi|762104584|	F-box only protein 33-like	Ubiquitination		Crassostrea gigas	Pacific oyster	1.47e-141	TRINITY_DN150231_c1_g1	Downregulated	gi|51315939|sp|Q7Z6M2.1|FBX33_HUMAN	F-box only protein 33	Ubiquitination		2.69e-31
TRINITY_DN151083_c2_g3	Downregulated	gi|762074006|	Mesenchyme-specific cell surface glycoprotein-like	Nucleotide cycling		Crassostrea gigas	Pacific oyster	3.2e-139	NA	NA	NA	NA	NA	NA	NA
TRINITY_DN160663_c3_g3	Downregulated	gi|405969797|	Peroxidasin	Oxidative stress	Extracellular matrix	Crassostrea gigas	Pacific oyster	1.55e-134	TRINITY_DN160663_c3_g3	Downregulated	gi|172045828|sp|Q92626.2|PXDN_HUMAN	Peroxidasin homolog	Oxidative stress	Extracellular matrix	1e-88
TRINITY_DN135479_c0_g1	Downregulated	gi|762106573|	Headcase protein homolog isoform X1	Development		Crassostrea gigas	Pacific oyster	4.14e-94	TRINITY_DN135479_c0_g1	Downregulated	gi|44887986|sp|Q9UBI9.1|HDC_HUMAN	Headcase protein homolog	Development		4.11e-53
TRINITY_DN152810_c1_g4	Downregulated	gi|999981802|	17-beta-hydroxysteroid dehydrogenase 14	Lipid metabolism		Exaiptasia pallida	Exaiptasia pallida	2.84e-74	TRINITY_DN152810_c1_g4	Downregulated	gi|74752228|sp|Q9BPX1.1|DHB14_HUMAN	17-beta-hydroxysteroid dehydrogenase 14	Lipid metabolism		1.58e-56
TRINITY_DN155460_c1_g2	Downregulated	gi|999988091|	Neurogenic locus notch-like protein 1	Signalling	Bone remodelling, immune, cell cycling	Exaiptasia pallida	Exaiptasia pallida	1.74e-113	TRINITY_DN155460_c1_g2	Downregulated	gi|143811429|sp|Q04721.3|NOTC2_HUMAN	Neurogenic locus notch homolog protein 2	Signalling	Bone remodelling, immune, cell cycling	5.56e-95
TRINITY_DN161020_c2_g4	Downregulated	gi|762073677|	Lipid phosphate phosphatase-related protein type 5-like	Phospholipid metabolism		Crassostrea gigas	Pacific oyster	1.08e-97	TRINITY_DN161020_c2_g4	Downregulated	gi|172046620|sp|Q32ZL2.2|PLPR5_HUMAN	Phospholipid phosphatase-related protein type 5	Phospholipid metabolism		7.16e-28
TRINITY_DN161733_c5_g2	Downregulated	gi|762088407|	Deleted in malignant brain tumors 1 protein-like	Immune		Crassostrea gigas	Pacific oyster	1.2e-39	TRINITY_DN161733_c5_g2	Downregulated	gi|259016287|sp|P56730.2|NETR_HUMAN	Neurotrypsin	Nerveous		2.07e-11
TRINITY_DN153542_c1_g4	Downregulated	gi|762167531|	Probable 3',5'-cyclic phosphodiesterase pde-5 isoform X3	cellular nucleotide regulation		Crassostrea gigas	Pacific oyster	0	TRINITY_DN153542_c1_g4	Downregulated	gi|7993747|sp|Q9Y233.1|PDE10_HUMAN	cAMP and cAMP-inhibited cGMP 3',5'-cyclic phosphodiesterase 10A	cellular nucleotide regulation		0
TRINITY_DN147756_c3_g1	Downregulated	gi|871270522|	Membrane metallo-endopeptidase-like 1, partial	Protease		Aplysia californica	California sea hare	3.57e-35	TRINITY_DN147756_c3_g1	Downregulated	gi|128062|sp|P08473.2|NEP_HUMAN	Neprilysin	Protease		2.46e-33
TRINITY_DN147409_c1_g1	Downregulated	gi|926619282|	Bromodomain-containing protein 8-like isoform X2	Transcriptional regulation		Limulus polyphemus	Atlantic horseshoe crab	1.18e-51	TRINITY_DN147409_c1_g1	Downregulated	gi|313104080|sp|Q9H0E9.2|BRD8_HUMAN	Bromodomain-containing protein 8	Transcriptional regulation		6.53e-47
TRINITY_DN147013_c0_g1	Downregulated	gi|762162164|	Forkhead box protein P1-like isoform X3	Transcriptional regulation		Crassostrea gigas	Pacific oyster	5.39e-121	TRINITY_DN147013_c0_g1	Downregulated	gi|17432967|sp|O15409.2|FOXP2_HUMAN	Forkhead box protein P2	Transcriptional regulation		1.15e-60
TRINITY_DN151363_c1_g1	Downregulated	gi|762116507|	Ectonucleoside triphosphate diphosphohydrolase 3-like	Respiration		Crassostrea gigas	Pacific oyster	1.05e-88	TRINITY_DN151363_c1_g1	Downregulated	gi|115311595|sp|O75355.2|ENTP3_HUMAN	Ectonucleoside triphosphate diphosphohydrolase 3	Respiration		5.9e-40
TRINITY_DN159233_c2_g4	Downregulated	gi|735659523|	Chitinase-like lectin	Chitinase remodelling		Littorina littorea	Littorina littorea	1.03e-114	TRINITY_DN159233_c2_g4	Downregulated	gi|399376|sp|Q01459.1|DIAC_HUMAN	Di-N-acetylchitobiase	Chitinase		6.2e-90
TRINITY_DN161348_c3_g4	Downregulated	gi|999974913|	Beta-hexosaminidase	Carbohydrate metabolism		Exaiptasia pallida	Exaiptasia pallida	0	TRINITY_DN161348_c3_g4	Downregulated	gi|311033393|sp|P06865.2|HEXA_HUMAN	Beta-hexosaminidase subunit alpha	Carbohydrate metabolism		1.03e-30
TRINITY_DN141452_c0_g1	Downregulated	gi|919015459|	Williams-Beuren syndrome chromosomal region 27 protein-like isoform X1	Methylation		Lingula anatina	Lingula anatina	1.18e-57	TRINITY_DN141452_c0_g1	Downregulated	gi|296453033|sp|Q8N6F8.2|WBS27_HUMAN	Williams-Beuren syndrome chromosomal region 27 protein	Methylation		3.67e-24
TRINITY_DN158149_c0_g1	Downregulated	gi|762126606|	Double-stranded RNA-specific adenosine deaminase-like isoform X1	Immune		Crassostrea gigas	Pacific oyster	2.72e-155	TRINITY_DN158149_c0_g1	Downregulated	gi|313104303|sp|P55265.4|DSRAD_HUMAN	Double-stranded RNA-specific adenosine deaminase	Immune		3.81e-111
TRINITY_DN157119_c1_g5	Downregulated	gi|762156199|	Insulin-like growth factor-binding protein complex acid labile subunit	Cell adhesion		Crassostrea gigas	Pacific oyster	3.76e-19	TRINITY_DN157119_c1_g5	Downregulated	gi|145559530|sp|O75093.4|SLIT1_HUMAN	Slit homolog 1 protein	Development		4.2e-13
TRINITY_DN137045_c2_g1	Downregulated	gi|762108023|	Zinc finger C4H2 domain-containing protein-like	Development		Crassostrea gigas	Pacific oyster	5.84e-65	TRINITY_DN137045_c2_g1	Downregulated	gi|41688815|sp|Q9NQZ6.1|ZC4H2_HUMAN	Zinc finger C4H2 domain-containing protein	Development		7.33e-59
TRINITY_DN157253_c3_g5	Downregulated	gi|871240752|	Tyrosine aminotransferase-like	Amino acid catabolism		Aplysia californica	California sea hare	5.18e-92	TRINITY_DN157253_c3_g5	Downregulated	gi|114713|sp|P17735.1|ATTY_HUMAN	Tyrosine aminotransferase	Amino acid catabolism		3.86e-79
TRINITY_DN149078_c2_g1	Downregulated	gi|645066076|	Potassium transporter	Ion transport		Gluconacetobacter xylinus	Gluconacetobacter xylinus	4.72e-97	TRINITY_DN149078_c2_g1	Downregulated	gi|28380027|sp|O60774.1|FMO6_HUMAN	Putative dimethylaniline monooxygenase [N-oxide-forming] 6	Respiration		7.19e-19
TRINITY_DN149450_c1_g1	Downregulated	gi|762091242|	Fibroblast growth factor receptor-like 1 isoform X2	Cytoskeleton		Crassostrea gigas	Pacific oyster	5.56e-91	TRINITY_DN149450_c1_g1	Downregulated	gi|68052359|sp|Q8N441.1|FGRL1_HUMAN	Fibroblast growth factor receptor-like 1	Cytoskeleton		3.2e-83
TRINITY_DN145130_c1_g1	Downregulated	gi|405978231|	Filamin-A	Cytoskeleton		Crassostrea gigas	Pacific oyster	7.07e-11	NA	NA	NA	NA	NA	NA	NA
TRINITY_DN132747_c0_g1	Downregulated	gi|762116515|	Homeobox protein Meis1-like	Transcriptional regulation		Crassostrea gigas	Pacific oyster	1.25e-84	TRINITY_DN132747_c0_g1	Downregulated	gi|13124777|sp|O14770.2|MEIS2_HUMAN	Homeobox protein Meis2	Transcriptional regulation		1.43e-49
TRINITY_DN154133_c1_g1	Downregulated	gi|908494507|	Tyrosine aminotransferase-like	Amino acid catabolism		Biomphalaria glabrata	Biomphalaria glabrata	2.45e-100	TRINITY_DN154133_c1_g1	Downregulated	gi|114713|sp|P17735.1|ATTY_HUMAN	Tyrosine aminotransferase	Amino acid catabolism		1.13e-88
TRINITY_DN146351_c0_g1	Downregulated	gi|405969797|	Peroxidasin	Extracellular matrix		Crassostrea gigas	Pacific oyster	8.04e-35	TRINITY_DN146351_c0_g1	Downregulated	gi|160281455|sp|P07202.4|PERT_HUMAN	Thyroid peroxidase	Oxidative stress		8.74e-19
TRINITY_DN154248_c3_g2	Downregulated	gi|762140110|	Heparan-alpha-glucosaminide N-acetyltransferase-like	Coaggulation regulation		Crassostrea gigas	Pacific oyster	0	TRINITY_DN154248_c3_g2	Downregulated	gi|124007195|sp|Q68CP4.2|HGNAT_HUMAN	Heparan-alpha-glucosaminide N-acetyltransferase	Coaggulation regulation		7.72e-125
TRINITY_DN142869_c1_g1	Downregulated	gi|15213703|	EGF-like protein, partial	Extracellular matrix		Podocoryna carnea	Podocoryna carnea	1.26e-149	TRINITY_DN142869_c1_g1	Downregulated	gi|143811429|sp|Q04721.3|NOTC2_HUMAN	Neurogenic locus notch homolog protein 2	Development	Notch signalling	5.22e-122
TRINITY_DN147322_c3_g2	Downregulated	gi|2511717|	Superoxide dismutase, partial	Oxidative stress		Chymomyza procnemis	Chymomyza procnemis	6.57e-13	TRINITY_DN147322_c3_g2	Downregulated	gi|134611|sp|P00441.2|SODC_HUMAN	Superoxide dismutase [Cu-Zn]	Oxidative stress		5.07e-12
TRINITY_DN160099_c2_g12	Downregulated	gi|1025097959|	Transcription intermediary factor 1-alpha-like	Transcriptional regulation		Sinocyclocheilus anshuiensis	Sinocyclocheilus anshuiensis	6.73e-13	NA	NA	NA	NA	NA	NA	NA
TRINITY_DN149324_c1_g1	Downregulated	gi|762076972|	Melanocortin receptor 4-like	Growth		Crassostrea gigas	Pacific oyster	3.04e-38	NA	NA	NA	NA	NA	NA	NA
TRINITY_DN134338_c0_g2	Downregulated	gi|762162420|	Mannosyl phosphorylinositol ceramide synthase SUR1-like	Calcium regulation		Crassostrea gigas	Pacific oyster	6.72e-44	NA	NA	NA	NA	NA	NA	NA
TRINITY_DN153620_c0_g1	Downregulated	gi|762163184|	Sodium-coupled monocarboxylate transporter 1-like	Ion transport		Crassostrea gigas	Pacific oyster	0	TRINITY_DN153620_c0_g1	Downregulated	gi|296452898|sp|Q8N695.2|SC5A8_HUMAN	Sodium-coupled monocarboxylate transporter 1	Ion transport		5.22e-104
TRINITY_DN154889_c4_g8	Downregulated	gi|762119013|	RNA-directed DNA polymerase from mobile element jockey-like	RNA processing		Crassostrea gigas	Pacific oyster	2.27e-14	NA	NA	NA	NA	NA	NA	NA
TRINITY_DN145444_c1_g1	Downregulated	gi|919079077|	TNF receptor-associated factor 4-like	Apoptosis		Lingula anatina	Lingula anatina	2.26e-174	TRINITY_DN145444_c1_g1	Downregulated	gi|30580636|sp|Q9BUZ4.1|TRAF4_HUMAN	NF receptor-associated factor 4	Apoptosis		8.12e-70
TRINITY_DN157001_c3_g1	Downregulated	gi|558203737|	Cathepsin K	Biomin		Pelodiscus sinensis	Chinese soft-shelled turtle	7.45e-83	TRINITY_DN157001_c3_g1	Downregulated	gi|1168793|sp|P43235.1|CATK_HUMAN	Cathepsin K	Biomin		4.57e-81
TRINITY_DN160292_c5_g1	Downregulated	gi|736242406|	Acyl-CoA-binding domain-containing protein 7 isoform X1	Lipid transport		Notothenia coriiceps	black rockcod	2.67e-36	TRINITY_DN160292_c5_g1	Downregulated	gi|118276|sp|P07108.2|ACBP_HUMAN	Acyl-CoA-binding protein	Lipid transport		4.53e-34
NA	NA	NA	NA	NA	NA	NA	NA	NA	TRINITY_DN138426_c2_g1	Downregulated	gi|47606219|sp|Q9UI30.1|TR112_HUMAN	Multifunctional methyltransferase subunit TRM112-like protein	Methylation		2.71e-33
NA	NA	NA	NA	NA	NA	NA	NA	NA	TRINITY_DN145323_c0_g2	Downregulated	gi|292495088|sp|Q00796.4|DHSO_HUMAN	Sorbitol dehydrogenase	Fructose Biosynthesis		3.68e-148
NA	NA	NA	NA	NA	NA	NA	NA	NA	TRINITY_DN145502_c1_g1	Downregulated	gi|146291086|sp|Q15399.3|TLR1_HUMAN	Toll-like receptor 1	Immune		1.19e-17
NA	NA	NA	NA	NA	NA	NA	NA	NA	TRINITY_DN147098_c3_g3	Downregulated	gi|74756199|sp|Q5T0B9.1|ZN362_HUMAN	Zinc finger protein 362	Transcriptional regulation		7.77e-33
NA	NA	NA	NA	NA	NA	NA	NA	NA	TRINITY_DN147709_c3_g3	Downregulated	gi|417144|sp|P32754.2|HPPD_HUMAN	4-hydroxyphenylpyruvate dioxygenase	Amino acid catabolism		5.61e-106
NA	NA	NA	NA	NA	NA	NA	NA	NA	TRINITY_DN148682_c1_g2	Downregulated	gi|209572671|sp|Q9BYD2.2|RM09_HUMAN	39S ribosomal protein L9, mitochondrial	Ribonucleoprotein		1.1e-12
NA	NA	NA	NA	NA	NA	NA	NA	NA	TRINITY_DN149270_c2_g3	Downregulated	gi|2495078|sp|Q14831.1|GRM7_HUMAN	Metabotropic glutamate receptor 7	Receptor		3.97e-31
NA	NA	NA	NA	NA	NA	NA	NA	NA	TRINITY_DN151364_c4_g6	Downregulated	gi|74735296|sp|Q9Y5V0.1|ZN706_HUMAN	Zinc finger protein 706	Transcriptional regulation		1.17e-20
NA	NA	NA	NA	NA	NA	NA	NA	NA	TRINITY_DN153157_c2_g1	Downregulated	gi|311033499|sp|P12111.5|CO6A3_HUMAN	Collagen alpha-3(VI) chain	Cytoskeleton	Extracellular matrix, biomin	2.21e-23
NA	NA	NA	NA	NA	NA	NA	NA	NA	TRINITY_DN154185_c1_g2	Downregulated	gi|129973|sp|P00439.1|PH4H_HUMAN	Phenylalanine-4-hydroxylase	Metabolism		2.34e-177
NA	NA	NA	NA	NA	NA	NA	NA	NA	TRINITY_DN155219_c0_g1	Downregulated	gi|158563982|sp|Q6NSJ0.2|K1161_HUMAN	Uncharacterized family 31 glucosidase KIAA1161	Carbohydrate metabolism		4.78e-74
NA	NA	NA	NA	NA	NA	NA	NA	NA	TRINITY_DN156155_c0_g1	Downregulated	gi|46396459|sp|Q8NFP4.1|MDGA1_HUMAN	MAM domain-containing glycosylphosphatidylinositol anchor protein 1	Nerveous development		5.37e-24
NA	NA	NA	NA	NA	NA	NA	NA	NA	TRINITY_DN157357_c8_g1	Downregulated	gi|11135560|sp|O43309.1|ZSC12_HUMAN	Zinc finger and SCAN domain-containing protein 12	Transcriptional regulation		2.52e-23
NA	NA	NA	NA	NA	NA	NA	NA	NA	TRINITY_DN159595_c0_g1	Downregulated	gi|182641989|sp|Q6ZMK1.2|CYHR1_HUMAN	Cysteine and histidine-rich protein 1			3.16e-70
TRINITY_DN151429_c1_g6	Upregulated	gi|408474500|	Peptidylprolyl isomerase A	Immune		Solen grandis	grand razor shell	2.11e-93	TRINITY_DN151429_c1_g6	Upregulated	gi|51702775|sp|P62937.2|PPIA_HUMAN	Peptidyl-prolyl cis-trans isomerase A	Immune		4.11e-84
TRINITY_DN143240_c0_g1	Upregulated	gi|325977003|	AP-1 protein transcription factor	Transcriptional regulation		Ruditapes philippinarum	Ruditapes philippinarum	3.71e-22	TRINITY_DN143240_c0_g1	Upregulated	gi|229462969|sp|P17535.3|JUND_HUMAN	Transcription factor jun-D	Transcriptional regulation		1.17e-11
TRINITY_DN1806_c0_g1	Upregulated	gi|938932642|	Elongation factor G	Protein turnover		Marinifilum fragile	Marinifilum fragile	0	TRINITY_DN1806_c0_g1	Upregulated	gi|116241346|sp|Q96RP9.2|EFGM_HUMAN	Elongation factor G, mitochondrial	Protein turnover		1.78e-132
TRINITY_DN80723_c0_g1	Upregulated	gi|498212913|	Type I methionyl aminopeptidase	Cell cycle		Anaerophaga sp. HS1	Anaerophaga sp. HS1	2.07e-120	TRINITY_DN80723_c0_g1	Upregulated	gi|33302602|sp|P53582.2|MAP11_HUMAN	Methionine aminopeptidase 1	Cell cycle		5.61e-49
TRINITY_DN160222_c2_g2	Upregulated	gi|999968630|	RNA-directed DNA polymerase from mobile element jockey	Transcriptional regulation		Exaiptasia pallida	Exaiptasia pallida	5.51e-70	NA	NA	NA	NA	NA	NA	NA
TRINITY_DN153823_c2_g2	Upregulated	gi|961073999|	Collagen alpha-4(VI) chain-like	Biomin		Octopus bimaculoides	Octopus bimaculoides	2.19e-73	TRINITY_DN153823_c2_g2	Upregulated	gi|115556|sp|P21941.1|MATN1_HUMAN	Cartilage matrix protein	Biomin		1.46e-25
TRINITY_DN155624_c8_g2	Upregulated	gi|999988038|	Fibrinogen C domain-containing protein 1	Extracellular matrix	Biomin	Exaiptasia pallida	Exaiptasia pallida	5.18e-49	TRINITY_DN155624_c8_g2	Upregulated	gi|281185495|sp|P24821.3|TENA_HUMAN	Tenascin	Extracellular matrix	Wound healing	3.43e-45
TRINITY_DN160222_c2_g4	Upregulated	gi|999970444|	Putative RNA-directed DNA polymerase from transposon BS	Transcriptional regulation		Exaiptasia pallida	Exaiptasia pallida	6.33e-27	NA	NA	NA	NA	NA	NA	NA
TRINITY_DN130164_c1_g2	Upregulated	gi|699666919|	Caspase-6	Apoptosis		Charadrius vociferus	Charadrius vociferus	1.81e-14	TRINITY_DN130164_c1_g2	Upregulated	gi|1730092|sp|P55210.1|CASP7_HUMAN	Caspase-7	Apoptosis		6.78e-14
TRINITY_DN123594_c0_g3	Upregulated	gi|1025101870|	L-rhamnose-binding lectin CSL2-like	Cell adhesion		Sinocyclocheilus anshuiensis	Sinocyclocheilus anshuiensis	6.36e-12	NA	NA	NA	NA	NA	NA	NA
TRINITY_DN143339_c1_g6	Upregulated	gi|641457476|	Theromacin	Immune	Antimicrobial peptide	Sinanodonta woodiana	Sinanodonta woodiana	3.47e-11	NA	NA	NA	NA	NA	NA	NA
TRINITY_DN134111_c0_g1	Upregulated	gi|926619544|	Spondin-2-like	Immune		Limulus polyphemus	Atlantic horseshoe crab	1.68e-71	TRINITY_DN134111_c0_g1	Upregulated	gi|313104285|sp|Q9BUD6.3|SPON2_HUMAN	Spondin-2	Immune		3.12e-63
TRINITY_DN159544_c1_g2	Upregulated	gi|926635906|	Protein TFG-like	Cytoskeleton		Limulus polyphemus	Atlantic horseshoe crab	1.92e-12	NA	NA	NA	NA	NA	NA	NA
TRINITY_DN153656_c0_g1	Upregulated	gi|926649440|	Baculoviral IAP repeat-containing protein 7-like, partial	Apoptosis	Immune	Limulus polyphemus	Atlantic horseshoe crab	2.22e-15	TRINITY_DN153656_c0_g1	Upregulated	gi|2497238|sp|Q13490.2|BIRC2_HUMAN	Baculoviral IAP repeat-containing protein 2	Apoptosis	Immune	2.45e-12
TRINITY_DN161044_c2_g2	Upregulated	gi|999986959|	Putative RNA-directed DNA polymerase from transposon BS	Transcriptional regulation		Exaiptasia pallida	Exaiptasia pallida	2.97e-35	NA	NA	NA	NA	NA	NA	NA
TRINITY_DN161503_c3_g2	Upregulated	gi|762084423|	FMRFamide receptor-like	Nerveous	cardiac regulation	Crassostrea gigas	Pacific oyster	3.63e-12	NA	NA	NA	NA	NA	NA	NA
TRINITY_DN138751_c0_g1	Upregulated	gi|762094460|	Cytochrome P450 3A24-like	Oxidative stress		Crassostrea gigas	Pacific oyster	0	TRINITY_DN138751_c0_g1	Upregulated	gi|116241312|sp|P08684.4|CP3A4_HUMAN	Cytochrome P450 3A4	Oxidative stress		6.03e-75
TRINITY_DN153635_c2_g3	Upregulated	gi|512772561|	C1q complement protein	Immune		Mytilus coruscus	Mytilus coruscus	7.37e-35	NA	NA	NA	NA	NA	NA	NA
TRINITY_DN158876_c1_g3	Upregulated	gi|444728140|	Caspase-9, partial	Apoptosis		Tupaia chinensis	Chinese tree shrew	4.38e-18	TRINITY_DN158876_c1_g3	Upregulated	gi|28558771|sp|P55211.3|CASP9_HUMAN	Caspase-9	Apoptosis		1.68e-16
TRINITY_DN161997_c0_g2	Upregulated	gi|405964765|	Fatty acid synthase	Fatty acid synthase		Crassostrea gigas	Pacific oyster	0	TRINITY_DN161997_c0_g2	Upregulated	gi|269849686|sp|P49327.3|FAS_HUMAN	Fatty acid synthase	Lipid biosynthesis		6.67e-31
TRINITY_DN129793_c0_g1	Upregulated	gi|919060240|	Probable deferrochelatase/peroxidase YfeX	Heme-binding		Lingula anatina	Lingula anatina	3.8e-104	NA	NA	NA	NA	NA	NA	NA
TRINITY_DN139100_c0_g1	Upregulated	gi|871227950|	Neural/ectodermal development factor IMP-L2-like	Development		Aplysia californica	California sea hare	8.16e-69	TRINITY_DN139100_c0_g1	Upregulated	gi|49036500|sp|Q9Y6N7.1|ROBO1_HUMAN	Roundabout homolog 1	Cell cycle		4.34e-13
TRINITY_DN149295_c0_g1	Upregulated	gi|762079976|	Serine/threonine-protein phosphatase 6 regulatory ankyrin repeat subunit B-like isoform X5	Vesicle transport		Crassostrea gigas	Pacific oyster	9.31e-47	NA	NA	NA	NA	NA	NA	NA
TRINITY_DN151986_c1_g1	Upregulated	gi|919061892|	Nose resistant to fluoxetine protein 6-like	Lipid transport		Lingula anatina	Lingula anatina	6.13e-112	NA	NA	NA	NA	NA	NA	NA
TRINITY_DN150339_c1_g1	Upregulated	gi|762161221|	Neurogenic locus notch homolog protein 2-like, partial	Development	Notch signalling	Crassostrea gigas	Pacific oyster	1.58e-12	NA	NA	NA	NA	NA	NA	NA
TRINITY_DN161172_c3_g2	Upregulated	gi|405975677|	Matrilin-2	Extracellular matrix		Crassostrea gigas	Pacific oyster	9.97e-17	NA	NA	NA	NA	NA	NA	NA
TRINITY_DN154592_c1_g3	Upregulated	gi|780023920|	RNA-directed DNA polymerase from mobile element jockey-like	Transcriptional regulation		Strongylocentrotus purpuratus	purple sea urchin	5.96e-19	NA	NA	NA	NA	NA	NA	NA
TRINITY_DN152270_c0_g4	Upregulated	gi|749502832|	Serum amyloid A	Immune		Meretrix meretrix	Asiatic hard clam	4.93e-45	TRINITY_DN152270_c0_g4	Upregulated	gi|395406827|sp|P0DJI9.1|SAA2_HUMAN	Serum amyloid A-2 protein	Immune	extracellular remodellin	3.46e-38
TRINITY_DN150008_c1_g1	Upregulated	gi|762144559|	G2/mitotic-specific cyclin-B3-like isoform X2	Cell division		Crassostrea gigas	Pacific oyster	9.79e-105	TRINITY_DN150008_c1_g1	Upregulated	gi|209572596|sp|Q8WWL7.2|CCNB3_HUMAN	G2/mitotic-specific cyclin-B3	Cell division		3.02e-63
TRINITY_DN157617_c0_g3	Upregulated	gi|762169427|	Aminopeptidase N-like isoform X1	Amino acid catabolism		Crassostrea gigas	Pacific oyster	5.89e-107	TRINITY_DN157617_c0_g3	Upregulated	gi|11387208|sp|Q9UKU6.1|TRHDE_HUMAN	Thyrotropin-releasing hormone-degrading ectoenzyme	Hormone degradation		2.38e-73
TRINITY_DN147267_c0_g1	Upregulated	gi|762090598|	Rho-related GTP-binding protein RhoJ-like	Cytoskeleton		Crassostrea gigas	Pacific oyster	5.87e-49	TRINITY_DN147267_c0_g1	Upregulated	gi|322510015|sp|P60953.2|CDC42_HUMAN	Cell division control protein 42 homolog	Cell division		1.53e-36
TRINITY_DN161533_c9_g6	Upregulated	gi|762085415|	PIF-like	Biomin		Crassostrea gigas	Pacific oyster	1.26e-40	NA	NA	NA	NA	NA	NA	NA
TRINITY_DN157433_c0_g1	Upregulated	gi|571032608|	Suppressor of cytokine signalling-2	Ubiquitination		Ruditapes philippinarum	Ruditapes philippinarum	6.18e-79	TRINITY_DN157433_c0_g1	Upregulated	gi|20178092|sp|O14508.1|SOCS2_HUMAN	Suppressor of cytokine signaling 2	Ubiquitination		4.06e-27
TRINITY_DN136230_c0_g1	Upregulated	gi|1005441810|	Serine/threonine-protein kinase Nek7-like	Cell division		Acropora digitifera	Acropora digitifera	7.79e-24	NA	NA	NA	NA	NA	NA	NA
TRINITY_DN147682_c2_g3	Upregulated	gi|762112357|	Sushi, von Willebrand factor type A, EGF and pentraxin domain-containing protein 1-like isoform X5	Cell attachment		Crassostrea gigas	Pacific oyster	1.16e-68	TRINITY_DN147682_c2_g3	Upregulated	gi|296452942|sp|Q4LDE5.3|SVEP1_HUMAN	Sushi, von Willebrand factor type A, EGF and pentraxin domain-containing protein 1	Cell attachment		1e-32
TRINITY_DN154071_c3_g1	Upregulated	gi|919099570|	Zinc finger and BTB domain-containing protein 20-like isoform X2	Transcriptional regulation		Lingula anatina	Lingula anatina	2.6e-43	TRINITY_DN154071_c3_g1	Upregulated	gi|6136122|sp|O75840.1|KLF7_HUMAN	Krueppel-like factor 7	Transcriptional regulation		5.87e-35
TRINITY_DN148929_c2_g6	Upregulated	gi|762112357|	sushi, von Willebrand factor type A, EGF and pentraxin domain-containing protein 1-like isoform X5	Cell adhesion		Crassostrea gigas	Pacific oyster	1.45e-93	NA	NA	NA	NA	NA	NA	NA
TRINITY_DN123228_c0_g2	Upregulated	gi|762122705|	Peptidyl-glycine alpha-amidating monooxygenase A-like isoform X1	Protein turnover		Crassostrea gigas	Pacific oyster	1.16e-97	TRINITY_DN123228_c0_g2	Upregulated	gi|23503036|sp|P19021.2|AMD_HUMAN	Peptidyl-glycine alpha-amidating monooxygenase	Protein turnover		5.43e-67
TRINITY_DN141742_c0_g4	Upregulated	gi|524900944|	Lipid phosphate phosphohydrolase 1-like	Phospholipid metabolism		Aplysia californica	California sea hare	8.31e-15	TRINITY_DN141742_c0_g4	Upregulated	gi|45477007|sp|O14494.1|PLPP1_HUMAN	Phospholipid phosphatase 1	Phospholipid metabolism		4.23e-15
TRINITY_DN157364_c3_g2	Upregulated	gi|585708772|	Protein PBMUCL2-like	Extracellular		Saccoglossus kowalevskii	Saccoglossus kowalevskii	1.46e-15	NA	NA	NA	NA	NA	NA	NA
TRINITY_DN160378_c0_g1	Upregulated	gi|762103767|	A disintegrin and metalloproteinase with thrombospondin motifs 9-like isoform X1	Protein transport		Crassostrea gigas	Pacific oyster	0	TRINITY_DN160378_c0_g1	Upregulated	gi|212276516|sp|Q9P2N4.4|ATS9_HUMAN	A disintegrin and metalloproteinase with thrombospondin motifs 9	Protein transport		0
TRINITY_DN140477_c1_g1	Upregulated	gi|762161221|	Neurogenic locus notch homolog protein 2-like, partial	Development	Notch signalling	Crassostrea gigas	Pacific oyster	1.53e-53	NA	NA	NA	NA	NA	NA	NA
TRINITY_DN160462_c4_g3	Upregulated	gi|405955504|	Carbohydrate sulfotransferase 11	Extracellular communication		Crassostrea gigas	Pacific oyster	1.14e-62	TRINITY_DN160462_c4_g3	Upregulated	gi|61212124|sp|Q9H2A9.2|CHST8_HUMAN	Carbohydrate sulfotransferase 8	Extracellular communication		7.01e-21
TRINITY_DN157050_c3_g7	Upregulated	gi|919091223|	CD109 antigen-like	Immune		Lingula anatina	Lingula anatina	9.2e-97	TRINITY_DN157050_c3_g5	Upregulated	gi|259016204|sp|Q8IZJ3.2|CPMD8_HUMAN	C3 and PZP-like alpha-2-macroglobulin domain-containing protein 8	Immune		1.45e-15
TRINITY_DN137104_c0_g2	Upregulated	gi|762166002|	Krueppel-like factor 5	Transcriptional regulation		Crassostrea gigas	Pacific oyster	2.19e-59	TRINITY_DN137104_c0_g2	Upregulated	gi|6136122|sp|O75840.1|KLF7_HUMAN	Krueppel-like factor 7	Transcriptional regulation		2.16e-13
TRINITY_DN149232_c0_g1	Upregulated	gi|310780892|	Cytochrome P450	Oxidative stress		Ruditapes philippinarum	Ruditapes philippinarum	1.06e-97	TRINITY_DN149232_c0_g1	Upregulated	gi|74762432|sp|Q7Z449.1|CP2U1_HUMAN	Cytochrome P450 2U1	Oxidative stress		1.28e-84
TRINITY_DN162198_c6_g1	Upregulated	gi|762162502|	Macrophage mannose receptor 1-like	Immune		Crassostrea gigas	Pacific oyster	3.09e-49	TRINITY_DN162198_c6_g1	Upregulated	gi|317373394|sp|Q9UBG0.2|MRC2_HUMAN	C-type mannose receptor 2	Extracellular matrix remodelling		5.9e-18
TRINITY_DN133517_c0_g1	Upregulated	gi|957833331|	10 kDa heat shock protein, mitochondrial-like, partial	Heat shock		Priapulus caudatus	Priapulus caudatus	2.96e-45	TRINITY_DN133517_c0_g1	Upregulated	gi|47606335|sp|P61604.2|CH10_HUMAN	10 kDa heat shock protein, mitochondrial	Heat shock		1.02e-35
TRINITY_DN127549_c0_g1	Upregulated	gi|762138237|	CCAAT/enhancer-binding protein beta-like	Immune		Crassostrea gigas	Pacific oyster	4.88e-26	TRINITY_DN127549_c0_g1	Upregulated	gi|1705750|sp|P53567.1|CEBPG_HUMAN	CCAAT/enhancer-binding protein gamma	Immune		4.63e-13
TRINITY_DN150254_c0_g1	Upregulated	gi|762134855|	Inositol-3-phosphate synthase-like	Lipid metabolism		Crassostrea gigas	Pacific oyster	0	TRINITY_DN150254_c0_g1	Upregulated	gi|74734304|sp|Q9NPH2.1|INO1_HUMAN	Inositol-3-phosphate synthase 1	Lipid metabolism		0
TRINITY_DN156977_c2_g2	Upregulated	gi|908504956|	ATP-binding cassette sub-family F member 2-like isoform X2	Transport		Biomphalaria glabrata	Biomphalaria glabrata	0	TRINITY_DN156977_c2_g2	Upregulated	gi|12643306|sp|Q9UG63.2|ABCF2_HUMAN	ATP-binding cassette sub-family F member 2	Transport		0
TRINITY_DN154859_c1_g2	Upregulated	gi|765826428|	T-cell acute lymphocytic leukemia protein 1-like	Immune		Crassostrea gigas	Pacific oyster	5.24e-23	TRINITY_DN154859_c1_g2	Upregulated	gi|134305|sp|P17542.2|TAL1_HUMAN	T-cell acute lymphocytic leukemia protein 1	Immune		6.34e-20
TRINITY_DN155936_c1_g1	Upregulated	gi|762163783|	Nuclear factor interleukin-3-regulated protein-like isoform X2	Transcriptional regulation		Crassostrea gigas	Pacific oyster	7.23e-31	TRINITY_DN155936_c1_g1	Upregulated	gi|150385077|sp|Q16649.2|NFIL3_HUMAN	Nuclear factor interleukin-3-regulated protein	Transcriptional regulation		2.61e-20
TRINITY_DN157452_c1_g1	Upregulated	gi|1017119509|	Heat shock protein 60	Heat shock		Ruditapes philippinarum	Ruditapes philippinarum	0	TRINITY_DN157452_c1_g1	Upregulated	gi|129379|sp|P10809.2|CH60_HUMAN	60 kDa heat shock protein, mitochondrial	Heat shock		0
TRINITY_DN156133_c1_g5	Upregulated	gi|325297040|	Calreticulin precursor	Protein folding		Aplysia californica	California sea hare	8.22e-174	TRINITY_DN156133_c1_g5	Upregulated	gi|117501|sp|P27797.1|CALR_HUMAN	Calreticulin	Protein folding	Chaperone	7.96e-157
TRINITY_DN143332_c0_g1	Upregulated	gi|961134051|	Prolyl 4-hydroxylase subunit alpha-1-like	Collagen remodelling	Cytoskeleton, Biomin	Octopus bimaculoides	Octopus bimaculoides	1.37e-47	TRINITY_DN143332_c0_g1	Upregulated	gi|74738714|sp|Q7Z4N8.1|P4HA3_HUMAN	Prolyl 4-hydroxylase subunit alpha-3	Collagen remodelling	Cytoskeleton, Biomin	1.2e-26
TRINITY_DN154776_c1_g4	Upregulated	gi|405952151|	Long-chain-fatty-acid--CoA ligase 1	Lipid metabolism		Crassostrea gigas	Pacific oyster	0	TRINITY_DN154776_c1_g4	Upregulated	gi|13431659|sp|Q9ULC5.1|ACSL5_HUMAN	Long-chain-fatty-acid--CoA ligase 5	Lipid metabolism		0
TRINITY_DN161016_c1_g1	Upregulated	gi|762152868|	Dolichyl-diphosphooligosaccharide--protein glycosyltransferase subunit STT3B-like	Protein folding		Crassostrea gigas	Pacific oyster	1.31e-156	TRINITY_DN161016_c1_g1	Upregulated	gi|74715800|sp|Q8TCJ2.1|STT3B_HUMAN	Dolichyl-diphosphooligosaccharide--protein glycosyltransferase subunit STT3B	Protein folding		1.68e-141
TRINITY_DN135647_c0_g3	Upregulated	gi|762140057|	Protein disulfide-isomerase A3-like	Protein folding		Crassostrea gigas	Pacific oyster	0	TRINITY_DN135647_c0_g3	Upregulated	gi|2507461|sp|P30101.4|PDIA3_HUMAN	Protein disulfide-isomerase A3	Protein folding		7.81e-163
TRINITY_DN161484_c0_g1	Upregulated	gi|762143457|	UDP-glucose:glycoprotein glucosyltransferase 1-like	Protein folding		Crassostrea gigas	Pacific oyster	0	TRINITY_DN161484_c0_g1	Upregulated	gi|224471872|sp|Q9NYU2.3|UGGG1_HUMAN	UDP-glucose:glycoprotein glucosyltransferase 1	Protein folding		0
TRINITY_DN160706_c1_g1	Upregulated	gi|762156710|	Isoleucine--tRNA ligase, cytoplasmic-like	Protein turnover		Crassostrea gigas	Pacific oyster	0	TRINITY_DN160706_c1_g1	Upregulated	gi|239938717|sp|P41252.2|SYIC_HUMAN	Isoleucine--tRNA ligase, cytoplasmic	Protein turnover		0
TRINITY_DN155699_c0_g1	Upregulated	gi|908470964|	Serine/arginine-rich splicing factor 1-like isoform X2	RNA processing		Biomphalaria glabrata	Biomphalaria glabrata	6.39e-40	TRINITY_DN155699_c0_g1	Upregulated	gi|730773|sp|Q07955.2|SRSF1_HUMAN	Serine/arginine-rich splicing factor 1	RNA processing		2.98e-40
TRINITY_DN153848_c0_g1	Upregulated	gi|762123207|	Histone-lysine N-methyltransferase, H3 lysine-79 specific-like isoform X1	Methylation		Crassostrea gigas	Pacific oyster	1.06e-155	TRINITY_DN153848_c0_g1	Upregulated	gi|25090171|sp|Q8TEK3.2|DOT1L_HUMAN	Histone-lysine N-methyltransferase, H3 lysine-79 specific	Methylation		4.66e-120
TRINITY_DN150151_c0_g2	Upregulated	gi|762085810|	GTPase-activating Rap/Ran-GAP domain-like protein 3 isoform X4	GTPase		Crassostrea gigas	Pacific oyster	0	TRINITY_DN150151_c0_g2	Upregulated	gi|162416278|sp|Q5VVW2.2|GARL3_HUMAN	GTPase-activating Rap/Ran-GAP domain-like protein 3	GTPase		0
TRINITY_DN146627_c0_g6	Upregulated	gi|405957924|	SAM pointed domain-containing Ets transcription factor	Transcriptional regulation		Crassostrea gigas	Pacific oyster	3.22e-53	TRINITY_DN146627_c0_g6	Upregulated	gi|74762123|sp|O95238.1|SPDEF_HUMAN	SAM pointed domain-containing Ets transcription factor	Transcriptional regulation		5.59e-42
TRINITY_DN162161_c1_g1	Upregulated	gi|762078117|	cytoplasmic dynein 1 heavy chain 1-like isoform X10	Vesicle transport		Crassostrea gigas	Pacific oyster	0	TRINITY_DN162161_c1_g1	Upregulated	gi|57015308|sp|Q14204.5|DYHC1_HUMAN	Cytoplasmic dynein 1 heavy chain 1	Vesicle transport		0
TRINITY_DN134977_c1_g2	Upregulated	gi|762095453|	DNA-directed RNA polymerases I, II, and III subunit RPABC1	Transcriptional regulation		Crassostrea gigas	Pacific oyster	4.21e-133	TRINITY_DN134977_c1_g2	Upregulated	gi|116242767|sp|P19388.4|RPAB1_HUMAN	DNA-directed RNA polymerases I, II, and III subunit RPABC1	Transcriptional regulation		7.41e-126
NA	NA	NA	NA	NA	NA	NA	NA	NA	TRINITY_DN122261_c0_g1	Upregulated	gi|117949389|sp|Q6YHK3.2|CD109_HUMAN	CD109 antigen	Keratin remodelling		1.09e-38
NA	NA	NA	NA	NA	NA	NA	NA	NA	TRINITY_DN133775_c0_g1	Upregulated	gi|46576866|sp|O94910.1|AGRL1_HUMAN	Adhesion G protein-coupled receptor L1	Cell adhesion	Signalling	4.23e-14
NA	NA	NA	NA	NA	NA	NA	NA	NA	TRINITY_DN139191_c0_g1	Upregulated	gi|74714017|sp|Q86UN2.1|R4RL1_HUMAN	Reticulon-4 receptor-like 1	Nerveous development		3.28e-11
NA	NA	NA	NA	NA	NA	NA	NA	NA	TRINITY_DN139781_c0_g2	Upregulated	gi|74731068|sp|Q969Y0.1|NXPE3_HUMAN	NXPE family member 3			2.98e-18
NA	NA	NA	NA	NA	NA	NA	NA	NA	TRINITY_DN142062_c0_g2	Upregulated	gi|223590092|sp|Q09470.2|KCNA1_HUMAN	Potassium voltage-gated channel subfamily A member 1	Ion transport	Nerveous	8.88e-59
NA	NA	NA	NA	NA	NA	NA	NA	NA	TRINITY_DN142486_c0_g1	Upregulated	gi|41016925|sp|Q9H8Y1.1|VRTN_HUMAN	Vertnin	Extracellular		8.69e-13
NA	NA	NA	NA	NA	NA	NA	NA	NA	TRINITY_DN144058_c2_g1	Upregulated	gi|46396475|sp|Q8WUJ3.2|CEMIP_HUMAN	Cell migration-inducing and hyaluronan-binding protein	Joint fluid		3.61e-44
NA	NA	NA	NA	NA	NA	NA	NA	NA	TRINITY_DN144445_c1_g1	Upregulated	gi|215274149|sp|Q05925.3|HME1_HUMAN	Homeobox protein engrailed-1	Development		7.65e-24
NA	NA	NA	NA	NA	NA	NA	NA	NA	TRINITY_DN144602_c2_g1	Upregulated	gi|46576868|sp|O95490.2|AGRL2_HUMAN	Adhesion G protein-coupled receptor L2	Exocytosis receptor		2.09e-11
NA	NA	NA	NA	NA	NA	NA	NA	NA	TRINITY_DN145011_c0_g2	Upregulated	gi|2498753|sp|Q13951.2|PEBB_HUMAN	Core-binding factor subunit beta	Transcriptional regulation		2.1e-53
NA	NA	NA	NA	NA	NA	NA	NA	NA	TRINITY_DN153994_c1_g2	Upregulated	gi|294862423|sp|Q9BUX1.2|CHAC1_HUMAN	Glutathione-specific gamma-glutamylcyclotransferase 1	Stress	Apoptosis, notch signalling	1.63e-39
NA	NA	NA	NA	NA	NA	NA	NA	NA	TRINITY_DN155599_c4_g1	Upregulated	gi|74705367|sp|O00370.1|LORF2_HUMAN	LINE-1 retrotransposable element ORF2 protein	DNA recombination		1.13e-25
NA	NA	NA	NA	NA	NA	NA	NA	NA	TRINITY_DN160514_c2_g2	Upregulated	gi|51704228|sp|P55786.2|PSA_HUMAN	Puromycin-sensitive aminopeptidase	Ubiquitination		0
NA	NA	NA	NA	NA	NA	NA	NA	NA	TRINITY_DN161556_c2_g4	Upregulated	gi|311033452|sp|P35555.3|FBN1_HUMAN	Fibrillin-1	Extracellular marix, Biomin		3.46e-75

## Sheet: 14 days
14 day, differentially expressed (>log 2 fold, P<0.05, FDR< 5%), annotated genes
Trinity_ID	Direction of change	nr reference	nr gene_name	putative function	putative secondary function	species ID	common name	E value	Trinity ID	Direction of change	Uniprot/Swissprot against human reference	Uniprot/Swissprot gene_name	putative function	putative secondary functions	E value
TRINITY_DN73926_c0_g1	Upregulated	gi|124106306|	Profilin	Cytoskeleton		Clypeaster japonicus	Clypeaster japonicus	1.69e-43	NA	NA	NA	NA	NA	NA	NA
TRINITY_DN134125_c3_g4	Upregulated	gi|957820694|	ficolin-1-like [Priapulus caudatus]	Immune		Priapulus caudatus	Priapulus caudatus	3.66e-24	TRINITY_DN134125_c3_g4	Upregulated	gi|311033534|sp|Q92752.3|TENR_HUMAN	Tenascin-R	Extracellular matrix	Neurone matrix	1.66e-26
TRINITY_DN162111_c22_g3	Upregulated	gi|524901911|	uracil-DNA glycosylase-like isoform X1 [Aplysia californica]	DNA processing		Aplysia californica	California sea hare	1.09e-68	TRINITY_DN162111_c22_g3	Upregulated	gi|37999897|sp|P13051.2|UNG_HUMAN	Uracil-DNA glycosylase	DNA processing		2.02e-36
TRINITY_DN133080_c0_g1	Upregulated	gi|915562141|	junctional sarcoplasmic reticulum protein 1 [Columba livia]	Muscle contraction		Columba livia	rock pigeon	7.21e-22	NA	NA	NA	NA	NA	NA	NA
TRINITY_DN124933_c0_g2	Upregulated	gi|482713114|	Sushi/von Willebrand factor type A/EGF/pentraxin domain-containing 1, partial [Caulolatilus intermedius]	Cell adhesion		Caulolatilus intermedius	Gulf bareye tilefish	3.06e-20	TRINITY_DN124933_c0_g2	Upregulated	gi|296452942|sp|Q4LDE5.3|SVEP1_HUMAN	Sushi, von Willebrand factor type A, EGF and pentraxin domain-containing protein 1	Cell adehsion		3.01e-14
TRINITY_DN140163_c2_g1	Upregulated	gi|375073748|	leucine rich repeat containing protein, partial [Ostrea edulis]	Unknown		Ostrea edulis	Ostrea edulis	1.9e-11	NA	NA	NA	NA	NA	NA	NA
TRINITY_DN159647_c3_g1	Upregulated	gi|1005429221|	RNA-directed DNA polymerase from mobile element jockey-like [Acropora digitifera]	DNA processing		Acropora digitifera	Acropora digitifera	0	TRINITY_DN159647_c3_g1	Upregulated	gi|74705367|sp|O00370.1|LORF2_HUMAN	LINE-1 retrotransposable element ORF2 protein	DNA recombination		1.1e-15
TRINITY_DN153823_c2_g2	Upregulated	gi|961073999|	collagen alpha-4(VI) chain-like [Octopus bimaculoides]	Collagen matricies		Octopus bimaculoides	Octopus bimaculoides	2.19e-73	TRINITY_DN153823_c2_g2	Upregulated	gi|115556|sp|P21941.1|MATN1_HUMAN	Cartilage matrix protein	Biomin		1.46e-25
TRINITY_DN151450_c5_g4	Upregulated	gi|762108906|	growth/differentiation factor 8-like isoform X2 [Crassostrea gigas]	Development		Crassostrea gigas	Pacific oyster	4.46e-35	NA	NA	NA	NA	NA	NA	NA
TRINITY_DN144478_c1_g2	Upregulated	gi|762088368|	BTB/POZ domain-containing protein KCTD7-like [Crassostrea gigas]	Nerveous		Crassostrea gigas	Pacific oyster	3.05e-16	TRINITY_DN144478_c1_g2	Upregulated	gi|74732414|sp|Q96MP8.1|KCTD7_HUMAN	BTB/POZ domain-containing protein KCTD7	Protein synthesis		7.62e-16
TRINITY_DN128840_c1_g2	Upregulated	gi|908412199|	SCO-spondin-like [Biomphalaria glabrata]	Development		Biomphalaria glabrata	Biomphalaria glabrata	5.5e-15	TRINITY_DN128840_c1_g2	Upregulated	gi|311033353|sp|O60242.2|AGRB3_HUMAN	Adhesion G protein-coupled receptor B3	GTPase		2e-15
TRINITY_DN123594_c0_g3	Upregulated	gi|1025101870|	L-rhamnose-binding lectin CSL2-like [Sinocyclocheilus anshuiensis]	Carbohydrate binding		Sinocyclocheilus anshuiensis	Sinocyclocheilus anshuiensis	6.36e-12	NA	NA	NA	NA	NA	NA	NA
TRINITY_DN143339_c1_g6	Upregulated	gi|641457476|	theromacin [Sinanodonta woodiana]	Immune		Sinanodonta woodiana	Sinanodonta woodiana	3.47e-11	NA	NA	NA	NA	NA	NA	NA
TRINITY_DN160200_c3_g3	Upregulated	gi|405965320|	Cartilage matrix protein [Crassostrea gigas]	Biomineralisation		Crassostrea gigas	Pacific oyster	5.17e-33	NA	NA	NA	NA	NA	NA	NA
TRINITY_DN161170_c12_g1	Upregulated	gi|254813578|	ReBaculoviral IAP repeat-containing protein 7	Apoptosis		Xenopus (Silurana) tropicalis	western clawed frog	4.91e-34	TRINITY_DN161170_c12_g1	Upregulated	gi|311033354|sp|Q96P09.2|BIRC8_HUMAN	Baculoviral IAP repeat-containing protein 8	Apoptosis		5.36e-33
TRINITY_DN157617_c0_g3	Upregulated	gi|762169427|	aminopeptidase N-like isoform X1 [Crassostrea gigas]	Protein metabolism		Crassostrea gigas	Pacific oyster	5.89e-107	TRINITY_DN157617_c0_g3	Upregulated	gi|11387208|sp|Q9UKU6.1|TRHDE_HUMAN	Thyrotropin-releasing hormone-degrading ectoenzyme	Protein metabolism		2.38e-73
TRINITY_DN161172_c3_g2	Upregulated	gi|405975677|	Matrilin-2 [Crassostrea gigas]	Extracellular matrix		Crassostrea gigas	Pacific oyster	9.97e-17	NA	NA	NA	NA	NA	NA	NA
TRINITY_DN148700_c3_g1	Upregulated	gi|762073164|	homeobox protein 2-like [Crassostrea gigas]	Development		Crassostrea gigas	Pacific oyster	2.01e-70	NA	NA	NA	NA	NA	NA	NA
TRINITY_DN159661_c0_g3	Upregulated	gi|441415492|	alpha-amylase [Haliotis discus hannai]	Carbohydrate metabolism		Haliotis discus hannai	Japanese disc abalone	1.21e-123	TRINITY_DN159661_c0_g3	Upregulated	gi|113789|sp|P19961.1|AMY2B_HUMAN	Alpha-amylase 2B	Carbohydrate metabolism		2.97e-100
TRINITY_DN152270_c0_g4	Upregulated	gi|749502832|	serum amyloid A [Meretrix meretrix]	Inflammation		Meretrix meretrix	Asiatic hard clam	4.93e-45	TRINITY_DN152270_c0_g4	Upregulated	gi|395406827|sp|P0DJI9.1|SAA2_HUMAN	Serum amyloid A-2 protein	Inflammation		3.46e-38
TRINITY_DN152631_c0_g1	Upregulated	gi|762130155|	noggin-2-like [Crassostrea gigas]	Bone development		Crassostrea gigas	Pacific oyster	2.18e-26	TRINITY_DN152631_c0_g1	Upregulated	gi|15214099|sp|Q13253.1|NOGG_HUMAN	Noggin	Biomin		1.12e-12
TRINITY_DN161934_c3_g7	Upregulated	gi|919010174|	CD109 antigen-like isoform X1 [Lingula anatina]	Keratin synthesis		Lingula anatina	Lingula anatina	1.39e-18	TRINITY_DN161934_c2_g1	Upregulated	gi|117949389|sp|Q6YHK3.2|CD109_HUMAN	CD109 antigen	Keratin production		9.02e-65
TRINITY_DN159661_c0_g6	Upregulated	gi|545627480|	alpha-amylase [Hyriopsis cumingii]	Carbohydrateb metabolism		Hyriopsis cumingii	Hyriopsis cumingii	1e-71	NA	NA	NA	NA	NA	NA	NA
TRINITY_DN155167_c0_g1	Upregulated	gi|524872944|	cytochrome P450 1B1-like [Aplysia californica]	Stress response		Aplysia californica	California sea hare	5.9e-84	TRINITY_DN155167_c0_g3	Upregulated	gi|48429256|sp|Q16678.2|CP1B1_HUMAN	Cytochrome P450 1B1	Stess response		3.25e-33
TRINITY_DN161533_c9_g6	Upregulated	gi|762085415|	protein PIF-like [Crassostrea gigas]	Biomineralisation		Crassostrea gigas	Pacific oyster	1.26e-40	NA	NA	NA	NA	NA	NA	NA
TRINITY_DN155018_c1_g1	Upregulated	gi|871258338|	sialin-like [Aplysia californica]	Vesicle transport		Aplysia californica	California sea hare	0	TRINITY_DN155018_c1_g1	Upregulated	gi|48428688|sp|Q9NRA2.2|S17A5_HUMAN	Sialin	Vesicle transport		5.42e-130
TRINITY_DN155167_c0_g3	Upregulated	gi|919085836|	Cytochrome P450 17A1-like [Lingula anatina]	Stress response		Lingula anatina	Lingula anatina	4.5e-58	NA	NA	NA	NA	NA	NA	NA
TRINITY_DN160142_c3_g3	Upregulated	gi|405965883|	Complement C1q tumor necrosis factor-related protein 3 [Crassostrea gigas]	Collagen matricies		Crassostrea gigas	Pacific oyster	2.33e-14	NA	NA	NA	NA	NA	NA	NA
TRINITY_DN151435_c5_g1	Upregulated	gi|762085415|	protein PIF-like [Crassostrea gigas]	Biomineralisation		Crassostrea gigas	Pacific oyster	6.52e-18	NA	NA	NA	NA	NA	NA	NA
TRINITY_DN139100_c0_g1	Upregulated	gi|871227950|	neural/ectodermal development factor IMP-L2-like [Aplysia californica]	Nerveous		Aplysia californica	California sea hare	8.16e-69	TRINITY_DN139100_c0_g1	Upregulated	gi|49036500|sp|Q9Y6N7.1|ROBO1_HUMAN	Roundabout homolog 1	Development		4.34e-13
TRINITY_DN141259_c0_g1	Upregulated	gi|762116419|	isoaspartyl peptidase/L-asparaginase-like [Crassostrea gigas]	Nerveous		Crassostrea gigas	Pacific oyster	2.39e-115	TRINITY_DN141259_c0_g1	Upregulated	gi|158706477|sp|Q7L266.2|ASGL1_HUMAN	Isoaspartyl peptidase/L-asparaginase	Protein metabolism		2.27e-80
TRINITY_DN146891_c6_g2	Upregulated	gi|923125360|	calmodulin [Thecamonas trahens ATCC 50062]	Biomineralisation	Cytoskeleton	Thecamonas trahens ATCC 50062	Thecamonas trahens ATCC 50062	9.61e-59	TRINITY_DN146891_c6_g2	Upregulated	gi|49037474|sp|P62158.2|CALM_HUMAN	Calmodulin	Biomin	Cytoskeleton	1.02e-60
TRINITY_DN153098_c1_g1	Upregulated	gi|762167575|	TATA box-binding protein-associated factor RNA polymerase I subunit A-like [Crassostrea gigas]	Transcription regulation		Crassostrea gigas	Pacific oyster	1.35e-46	TRINITY_DN153098_c1_g1	Upregulated	gi|74739864|sp|Q15573.1|TAF1A_HUMAN	TATA box-binding protein-associated factor RNA polymerase I subunit A	Transcription regulation		1.87e-32
TRINITY_DN161031_c2_g2	Upregulated	gi|762152191|	serine/threonine-protein kinase TBK1-like [Crassostrea gigas]	Immune		Crassostrea gigas	Pacific oyster	1.33e-175	TRINITY_DN161031_c2_g2	Upregulated	gi|74761953|sp|Q9UHD2.1|TBK1_HUMAN	Serine/threonine-protein kinase TBK1	Immune		2.8e-111
TRINITY_DN148049_c2_g2	Upregulated	gi|871272963|	procollagen galactosyltransferase 1-like [Aplysia californica]	Collagen matricies		Aplysia californica	California sea hare	9.43e-95	TRINITY_DN148049_c2_g2	Upregulated	gi|74715064|sp|Q8NBJ5.1|GT251_HUMAN	Procollagen galactosyltransferase 1	Collagen matricies		8.12e-68
TRINITY_DN137896_c0_g1	Upregulated	gi|762167637|	yrdC domain-containing protein, mitochondrial-like [Crassostrea gigas]	Transport		Crassostrea gigas	Pacific oyster	1.79e-78	TRINITY_DN137896_c0_g1	Upregulated	gi|74750410|sp|Q86U90.1|YRDC_HUMAN	YrdC domain-containing protein, mitochondrial	Transport		5.83e-55
TRINITY_DN159648_c2_g2	Upregulated	gi|762104889|	calumenin-like isoform X2 [Crassostrea gigas]	Nerveous		Crassostrea gigas	Pacific oyster	5.36e-121	TRINITY_DN159648_c2_g2	Upregulated	gi|5921197|sp|O43852.2|CALU_HUMAN	Calumenin	Nerveous		1.94e-106
TRINITY_DN157185_c1_g1	Upregulated	gi|762127532|	GTP-binding protein 2-like [Crassostrea gigas]	GTPase		Crassostrea gigas	Pacific oyster	5.85e-150	TRINITY_DN157185_c1_g1	Upregulated	gi|74752415|sp|Q9BX10.1|GTPB2_HUMAN	GTP-binding protein 2	GTPase		2.51e-124
TRINITY_DN151231_c1_g5	Upregulated	gi|762122575|	E3 ubiquitin-protein ligase RNF170-like [Crassostrea gigas]	Ubiquitination		Crassostrea gigas	Pacific oyster	1.32e-87	TRINITY_DN151231_c1_g5	Upregulated	gi|134035027|sp|Q96K19.2|RN170_HUMAN	E3 ubiquitin-protein ligase RNF170	Ubiquitination		2.47e-63
TRINITY_DN128105_c0_g1	Upregulated	gi|762120726|	dnaJ homolog subfamily B member 11-like [Crassostrea gigas]	Heat shock		Crassostrea gigas	Pacific oyster	0	TRINITY_DN128105_c0_g1	Upregulated	gi|18203497|sp|Q9UBS4.1|DJB11_HUMAN	DnaJ homolog subfamily B member 11	Heat shock		1.13e-159
TRINITY_DN159999_c1_g1	Upregulated	gi|26000552|	Na-dependent Cl/HCO3 exchanger [Doryteuthis pealeii]	Ion transport		Doryteuthis pealeii	Doryteuthis pealeii	7.55e-115	TRINITY_DN159999_c2_g1	Upregulated	gi|74710237|sp|Q6U841.1|S4A10_HUMAN	Sodium-driven chloride bicarbonate exchanger	Ion transport		0
TRINITY_DN161934_c2_g1	Upregulated	gi|144952812|	thioester-containing protein [Azumapecten farreri]	Immune		Azumapecten farreri	Azumapecten farreri	2.95e-76	NA	NA	NA	NA	NA	NA	NA
TRINITY_DN143886_c0_g1	Upregulated	gi|762163188|	transmembrane emp24 domain-containing protein 7-like isoform X1 [Crassostrea gigas]	Vesicle transport		Crassostrea gigas	Pacific oyster	6.93e-93	TRINITY_DN143886_c0_g1	Upregulated	gi|62299080|sp|Q9Y3B3.2|TMED7_HUMAN	Transmembrane emp24 domain-containing protein 7	Vesicle trafficking		1.04e-71
TRINITY_DN148952_c0_g1	Upregulated	gi|919035899|	cysteine--tRNA ligase, cytoplasmic-like [Lingula anatina]	Protein biosynthesis		Lingula anatina	Lingula anatina	0	TRINITY_DN148952_c0_g1	Upregulated	gi|20141641|sp|P49589.3|SYCC_HUMAN	Cysteine--tRNA ligase, cytoplasmic	Protein biosynthesis		0
TRINITY_DN161431_c1_g1	Upregulated	gi|762123432|	CD109 antigen-like isoform X1 [Crassostrea gigas]	Keratin synthesis		Crassostrea gigas	Pacific oyster	0	TRINITY_DN161431_c1_g1	Upregulated	gi|117949389|sp|Q6YHK3.2|CD109_HUMAN	CD109 antigen	Keratin production		0
TRINITY_DN160013_c0_g3	Upregulated	gi|762157459|	phosphatidate phosphatase LPIN3-like isoform X2 [Crassostrea gigas]	Lipid metabolism		Crassostrea gigas	Pacific oyster	0	TRINITY_DN160013_c0_g3	Upregulated	gi|23831266|sp|Q14693.2|LPIN1_HUMAN	Phosphatidate phosphatase LPIN1	Lipid metabolism		5.31e-128
TRINITY_DN159999_c2_g1	Upregulated	gi|1013822524|	putative sodium-driven chloride bicarbonate exchanger [Phreagena okutanii]	Ion transport		Phreagena okutanii	Phreagena okutanii	0	NA	NA	NA	NA	NA	NA	NA
TRINITY_DN150535_c3_g5	Upregulated	gi|405976683|	Apoptosis 1 inhibitor [Crassostrea gigas]	Apoptosis		Crassostrea gigas	Pacific oyster	3.96e-16	TRINITY_DN150535_c3_g5	Upregulated	gi|2497238|sp|Q13490.2|BIRC2_HUMAN	Baculoviral IAP repeat-containing protein 2	Immune and Apoptosis		1.37e-12
TRINITY_DN159749_c3_g1	Upregulated	gi|908449712|	bcl-2-like protein 2 [Biomphalaria glabrata]	Apoptosis		Biomphalaria glabrata	Biomphalaria glabrata	1.42e-13	TRINITY_DN159749_c3_g1	Upregulated	gi|728955|sp|Q07817.1|B2CL1_HUMAN	Bcl-2-like protein 1	Apoptosis		9.71e-14
TRINITY_DN151394_c1_g1	Upregulated	gi|524869998|	dual specificity protein phosphatase 1-like [Aplysia californica]	Cell division		Aplysia californica	California sea hare	2.22e-89	TRINITY_DN151394_c1_g1	Upregulated	gi|2499745|sp|Q13115.1|DUS4_HUMAN	Dual specificity protein phosphatase 4	Cell division		1.26e-76
TRINITY_DN150181_c0_g2	Upregulated	gi|762072178|	asparagine synthetase [glutamine-hydrolyzing]-like [Crassostrea gigas]	Protein synthesis		Crassostrea gigas	Pacific oyster	0	TRINITY_DN150181_c0_g2	Upregulated	gi|13432102|sp|P08243.4|ASNS_HUMAN	Asparagine synthetase [glutamine-hydrolyzing]	Protein synthesis		0
TRINITY_DN161256_c4_g8	Upregulated	gi|762072450|	inosine-5'-monophosphate dehydrogenase 1b-like isoform X5 [Crassostrea gigas]	DNA processing		Crassostrea gigas	Pacific oyster	1.96e-53	TRINITY_DN161256_c4_g3	Upregulated	gi|25014074|sp|P20839.2|IMDH1_HUMAN	Inosine-5'-monophosphate dehydrogenase 1	DNA processing		0
TRINITY_DN154938_c2_g3	Upregulated	gi|765826462|	bifunctional arginine demethylase and lysyl-hydroxylase JMJD6-like [Crassostrea gigas]	Methylation		Crassostrea gigas	Pacific oyster	0	TRINITY_DN154938_c2_g3	Upregulated	gi|67461014|sp|Q6NYC1.1|JMJD6_HUMAN	Bifunctional arginine demethylase and lysyl-hydroxylase JMJD6	Methylation	Immune	5.99e-178
TRINITY_DN137104_c0_g2	Upregulated	gi|762166002|	Krueppel-like factor 5 [Crassostrea gigas]	Transcription regulation		Crassostrea gigas	Pacific oyster	2.19e-59	TRINITY_DN137104_c0_g2	Upregulated	gi|6136122|sp|O75840.1|KLF7_HUMAN	Krueppel-like factor 7	Transcription regulation		2.16e-13
TRINITY_DN153187_c0_g1	Upregulated	gi|648770476|	delta-5 fatty acyl desaturase [Mimachlamys nobilis]	Lipid metabolism		Mimachlamys nobilis	noble scallop	0	TRINITY_DN153187_c0_g1	Upregulated	gi|74762131|sp|O95864.1|FADS2_HUMAN	Fatty acid desaturase 2	Lipid metabolism		1.02e-148
TRINITY_DN162198_c4_g2	Upregulated	gi|908501656|	macrophage mannose receptor 1-like [Biomphalaria glabrata]	Immune		Biomphalaria glabrata	Biomphalaria glabrata	4.61e-105	TRINITY_DN162198_c4_g2	Upregulated	gi|126730|sp|P22897.1|MRC1_HUMAN	Macrophage mannose receptor 1	Immune		2.78e-26
TRINITY_DN144043_c3_g5	Upregulated	gi|762129636|	RING finger protein 121-like [Crassostrea gigas]	Protein metabolism	Response to unfolded proteins	Crassostrea gigas	Pacific oyster	1.37e-173	TRINITY_DN144043_c3_g5	Upregulated	gi|74761545|sp|Q9H920.1|RN121_HUMAN	RING finger protein 121	Protein metabolism	Reponse to unfolded protein	1.22e-158
TRINITY_DN152734_c2_g1	Upregulated	gi|762090612|	neutral alpha-glucosidase AB-like isoform X1 [Crassostrea gigas]	Carbohydrate metabolism		Crassostrea gigas	Pacific oyster	0	TRINITY_DN152734_c2_g1	Upregulated	gi|54037162|sp|Q14697.3|GANAB_HUMAN	Neutral alpha-glucosidase AB	Carbohydrate metabolism	Protein folding	0
TRINITY_DN143586_c0_g1	Upregulated	gi|405958231|	N-acetylglucosamine-1-phosphotransferase subunits alpha/beta [Crassostrea gigas]	Vesicles		Crassostrea gigas	Pacific oyster	0	TRINITY_DN143586_c0_g1	Upregulated	gi|90185244|sp|Q3T906.1|GNPTA_HUMAN	N-acetylglucosamine-1-phosphotransferase subunits alpha/beta	Vesicles		0
TRINITY_DN157008_c4_g3	Upregulated	gi|762076955|	cAMP-responsive element modulator-like isoform X1 [Crassostrea gigas]	Transcription regulation		Crassostrea gigas	Pacific oyster	7.95e-71	TRINITY_DN157008_c4_g3	Upregulated	gi|117434|sp|P16220.2|CREB1_HUMAN	Cyclic AMP-responsive element-binding protein 1	Transcription regulation	Response to many stimuli	1.49e-33
TRINITY_DN160394_c2_g1	Upregulated	gi|919058033|	zinc finger SWIM domain-containing protein 5-like isoform X4 [Lingula anatina]	Nerveous		Lingula anatina	Lingula anatina	0	TRINITY_DN160394_c2_g1	Upregulated	gi|229462808|sp|Q9HCJ5.2|ZSWM6_HUMAN	Zinc finger SWIM domain-containing protein 6	Nerveous		0
TRINITY_DN158782_c1_g1	Upregulated	gi|762102650|	sestrin-1-like isoform X1 [Crassostrea gigas]	Response to stress		Crassostrea gigas	Pacific oyster	0	TRINITY_DN158782_c1_g1	Upregulated	gi|20141774|sp|P58005.2|SESN3_HUMAN	Sestrin-3	Response to stress		6.23e-152
TRINITY_DN162198_c6_g1	Upregulated	gi|762162502|	macrophage mannose receptor 1-like [Crassostrea gigas]	Immune		Crassostrea gigas	Pacific oyster	3.09e-49	NA	NA	NA	NA	NA	NA	NA
TRINITY_DN161218_c2_g1	Upregulated	gi|524865797|	endophilin-A3-like isoform X3 [Aplysia californica]	Endocytosis		Aplysia californica	California sea hare	3.92e-157	TRINITY_DN161218_c2_g1	Upregulated	gi|12643798|sp|Q99963.1|SH3G3_HUMAN	Endophilin-A3	Endocytosis		2.78e-119
TRINITY_DN161256_c4_g3	Upregulated	gi|762072454|	inosine-5'-monophosphate dehydrogenase 1b-like isoform X6 [Crassostrea gigas]	Nucleotide turnover		Crassostrea gigas	Pacific oyster	0	NA	NA	NA	NA	NA	NA	NA
TRINITY_DN161934_c3_g1	Upregulated	gi|762123440|	CD109 antigen-like isoform X5 [Crassostrea gigas]	Immune		Crassostrea gigas	Pacific oyster	1.71e-37	NA	NA	NA	NA	NA	NA	NA
TRINITY_DN156977_c2_g2	Upregulated	gi|908504956|	ATP-binding cassette sub-family F member 2-like isoform X2 [Biomphalaria glabrata]	Transport		Biomphalaria glabrata	Biomphalaria glabrata	0	TRINITY_DN156977_c2_g2	Upregulated	gi|12643306|sp|Q9UG63.2|ABCF2_HUMAN	ATP-binding cassette sub-family F member 2	Transport		0
TRINITY_DN161988_c5_g2	Upregulated	gi|405967658|	Bifunctional aminoacyl-tRNA synthetase [Crassostrea gigas]	Protein biosynthesis		Crassostrea gigas	Pacific oyster	0	TRINITY_DN161988_c5_g2	Upregulated	gi|288558855|sp|P07814.5|SYEP_HUMAN	Bifunctional glutamate/proline--tRNA ligase	Protein biosynthesis		0
TRINITY_DN141441_c2_g7	Upregulated	gi|762093446|	glutathione synthetase-like [Crassostrea gigas]	Oxidative stress		Crassostrea gigas	Pacific oyster	4.44e-135	TRINITY_DN141441_c2_g7	Upregulated	gi|1346191|sp|P48637.1|GSHB_HUMAN	Glutathione synthetase	Oxidative stress		1.63e-102
TRINITY_DN141967_c0_g1	Upregulated	gi|762120361|	spermine oxidase-like [Crassostrea gigas]	Oxidative stress		Crassostrea gigas	Pacific oyster	1.15e-173	TRINITY_DN141967_c0_g1	Upregulated	gi|51316248|sp|Q6QHF9.3|PAOX_HUMAN	Peroxisomal N(1)-acetyl-spermine/spermidine oxidase	Oxidative stress		1.6e-81
TRINITY_DN161676_c2_g4	Upregulated	gi|762167261|	DNA ligase 1-like isoform X2 [Crassostrea gigas]	DNA processing		Crassostrea gigas	Pacific oyster	7.69e-78	NA	NA	NA	NA	NA	NA	NA
TRINITY_DN161484_c0_g1	Upregulated	gi|762143457|	UDP-glucose:glycoprotein glucosyltransferase 1-like [Crassostrea gigas]	Protein folding		Crassostrea gigas	Pacific oyster	0	TRINITY_DN161484_c0_g1	Upregulated	gi|224471872|sp|Q9NYU2.3|UGGG1_HUMAN	UDP-glucose:glycoprotein glucosyltransferase 1	Protein folding		0
TRINITY_DN145237_c1_g1	Upregulated	gi|762072037|	tyrosine-protein kinase Src42A-like [Crassostrea gigas]	Immune		Crassostrea gigas	Pacific oyster	0	TRINITY_DN145237_c1_g1	Upregulated	gi|1169745|sp|P42685.1|FRK_HUMAN	Tyrosine-protein kinase FRK	Immune		0
TRINITY_DN91219_c0_g1	Upregulated	gi|524913883|	stromal cell-derived factor 2-like [Aplysia californica]	Development		Aplysia californica	California sea hare	1.17e-102	TRINITY_DN91219_c0_g1	Upregulated	gi|116242785|sp|Q99470.2|SDF2_HUMAN	Stromal cell-derived factor 2	Development		1.55e-78
TRINITY_DN153848_c0_g1	Upregulated	gi|762123207|	histone-lysine N-methyltransferase, H3 lysine-79 specific-like isoform X1 [Crassostrea gigas]	Methylation		Crassostrea gigas	Pacific oyster	1.06e-155	TRINITY_DN153848_c0_g1	Upregulated	gi|25090171|sp|Q8TEK3.2|DOT1L_HUMAN	Histone-lysine N-methyltransferase, H3 lysine-79 specific	Methylation		5.1e-120
TRINITY_DN154776_c1_g4	Upregulated	gi|405952151|	Long-chain-fatty-acid--CoA ligase 1 [Crassostrea gigas]	Lipid metabolism		Crassostrea gigas	Pacific oyster	0	TRINITY_DN154776_c1_g4	Upregulated	gi|13431659|sp|Q9ULC5.1|ACSL5_HUMAN	Long-chain-fatty-acid--CoA ligase 5	Lipid metabolism		0
TRINITY_DN147336_c2_g1	Upregulated	gi|919011881|	sarcoplasmic reticulum histidine-rich calcium-binding protein-like [Lingula anatina]	Calcium transport		Lingula anatina	Lingula anatina	5.41e-36	NA	NA	NA	NA	NA	NA	NA
NA	NA	NA	NA	NA	NA	NA	NA	NA	TRINITY_DN132418_c0_g1	Upregulated	gi|126318|sp|P16233.1|LIPP_HUMAN	Pancreatic triacylglycerol lipase	Lipid metabolism		2.25e-46
NA	NA	NA	NA	NA	NA	NA	NA	NA	TRINITY_DN136836_c1_g1	Upregulated	gi|20137295|sp|P58658.1|EVA1C_HUMAN	Protein eva-1 homolog C	Carbohydrate binding		3.05e-18
NA	NA	NA	NA	NA	NA	NA	NA	NA	TRINITY_DN139191_c0_g1	Upregulated	gi|74714017|sp|Q86UN2.1|R4RL1_HUMAN	Reticulon-4 receptor-like 1	Receptor		3.28e-11
NA	NA	NA	NA	NA	NA	NA	NA	NA	TRINITY_DN144445_c1_g1	Upregulated	gi|215274149|sp|Q05925.3|HME1_HUMAN	Homeobox protein engrailed-1	Development		7.65e-24
NA	NA	NA	NA	NA	NA	NA	NA	NA	TRINITY_DN144602_c2_g1	Upregulated	gi|46576868|sp|O95490.2|AGRL2_HUMAN	Adhesion G protein-coupled receptor L2	Receptor		2.09e-11
NA	NA	NA	NA	NA	NA	NA	NA	NA	TRINITY_DN145711_c1_g1	Upregulated	gi|145559489|sp|Q9UIQ6.3|LCAP_HUMAN	Leucyl-cystinyl aminopeptidase	Endocrine		7.27e-60
NA	NA	NA	NA	NA	NA	NA	NA	NA	TRINITY_DN148977_c2_g2	Upregulated	gi|73919285|sp|Q695T7.1|S6A19_HUMAN	Sodium-dependent neutral amino acid transporter B(0)AT1	Protein transport		3.2e-29
NA	NA	NA	NA	NA	NA	NA	NA	NA	TRINITY_DN152068_c0_g2	Upregulated	gi|121944384|sp|Q5BJH7.1|YIF1B_HUMAN	Protein YIF1B	NA		1.01e-83
NA	NA	NA	NA	NA	NA	NA	NA	NA	TRINITY_DN153392_c7_g4	Upregulated	gi|126318|sp|P16233.1|LIPP_HUMAN	Pancreatic triacylglycerol lipase	Lipid metabolism		1.83e-18
NA	NA	NA	NA	NA	NA	NA	NA	NA	TRINITY_DN157050_c3_g5	Upregulated	gi|259016204|sp|Q8IZJ3.2|CPMD8_HUMAN	C3 and PZP-like alpha-2-macroglobulin domain-containing protein 8	Immune		1.45e-15
NA	NA	NA	NA	NA	NA	NA	NA	NA	TRINITY_DN157289_c1_g2	Upregulated	gi|313104208|sp|O95436.3|NPT2B_HUMAN	Sodium-dependent phosphate transport protein 2B	Ion transport		2.87e-132
NA	NA	NA	NA	NA	NA	NA	NA	NA	TRINITY_DN158263_c4_g5	Upregulated	gi|46576866|sp|O94910.1|AGRL1_HUMAN	Adhesion G protein-coupled receptor L1	Nerveous		4.02e-11
NA	NA	NA	NA	NA	NA	NA	NA	NA	TRINITY_DN160593_c8_g2	Upregulated	gi|311033452|sp|P35555.3|FBN1_HUMAN	Fibrillin-1	Extracellular matrix		2.4e-57
NA	NA	NA	NA	NA	NA	NA	NA	NA	TRINITY_DN160737_c7_g3	Upregulated	gi|215274139|sp|P16109.3|LYAM3_HUMAN	P-selectin	Immune		1.16e-32
NA	NA	NA	NA	NA	NA	NA	NA	NA	TRINITY_DN161556_c2_g4	Upregulated	gi|311033452|sp|P35555.3|FBN1_HUMAN	Fibrillin-1	Extracellular matrix		3.46e-75
NA	NA	NA	NA	NA	NA	NA	NA	NA	TRINITY_DN161910_c2_g1	Upregulated	gi|143811415|sp|Q96JA1.2|LRIG1_HUMAN	Leucine-rich repeats and immunoglobulin-like domains protein 1	Ubiquitination		5.81e-12
TRINITY_DN150912_c0_g1	Downregulated	gi|325296863|	nitric oxide synthase-like protein [Aplysia californica]	Apoptosis		Aplysia californica	California sea hare	1.56e-114	TRINITY_DN150912_c0_g1	Downregulated	gi|93204549|sp|Q8NC60.2|NOA1_HUMAN	Nitric oxide-associated protein 1	Apoptosis		4.45e-80
TRINITY_DN160711_c0_g1	Downregulated	gi|762162362|	CCAAT/enhancer-binding protein zeta-like [Crassostrea gigas]	Stress response		Crassostrea gigas	Pacific oyster	0	TRINITY_DN160711_c0_g1	Downregulated	gi|308153621|sp|Q03701.3|CEBPZ_HUMAN	CCAAT/enhancer-binding protein zeta	Stress response		3.65e-143
TRINITY_DN134173_c1_g1	Downregulated	gi|524871495|	ATP synthase mitochondrial F1 complex assembly factor 2-like [Aplysia californica]	Respriation		Aplysia californica	California sea hare	3.73e-98	TRINITY_DN134173_c1_g1	Downregulated	gi|73917623|sp|Q8N5M1.1|ATPF2_HUMAN	ATP synthase mitochondrial F1 complex assembly factor 2	Respiration		2.75e-80
NA	NA	NA	NA	NA	NA	NA	NA	NA	TRINITY_DN145781_c1_g1	Downregulated	gi|74751547|sp|Q8WVE0.1|N6MT2_HUMAN	Protein-lysine N-methyltransferase N6AMT2	Methylation		9.19e-80
TRINITY_DN150501_c1_g1	Downregulated	gi|524878460|	prolyl 3-hydroxylase OGFOD1-like [Aplysia californica]	Stress response		Aplysia californica	California sea hare	4.46e-167	TRINITY_DN150501_c1_g1	Downregulated	gi|74728942|sp|Q8N543.1|OGFD1_HUMAN	Prolyl 3-hydroxylase OGFOD1	Stress response		1.41e-161
TRINITY_DN132798_c0_g1	Downregulated	gi|970899399|	RNA pseudouridylate synthase domain-containing protein 1-like [Diachasma alloeum]	RNA processing		Diachasma alloeum	Diachasma alloeum	2.97e-78	TRINITY_DN132798_c0_g1	Downregulated	gi|74753357|sp|Q9UJJ7.1|RUSD1_HUMAN	RNA pseudouridylate synthase domain-containing protein 1	RNA processing		3.15e-59
TRINITY_DN135232_c0_g1	Downregulated	gi|762112316|	pancreatic triacylglycerol lipase-like [Crassostrea gigas]	Lipid metabolism		Crassostrea gigas	Pacific oyster	2.04e-125	TRINITY_DN135232_c0_g1	Downregulated	gi|1708837|sp|P54315.1|LIPR1_HUMAN	Inactive pancreatic lipase-related protein 1	Lipid metabolism		2.48e-74
TRINITY_DN153188_c1_g1	Downregulated	gi|762086913|	solute carrier family 13 member 5-like isoform X3 [Crassostrea gigas]	Ion transport		Crassostrea gigas	Pacific oyster	0	TRINITY_DN153188_c1_g1	Downregulated	gi|23396845|sp|Q8WWT9.1|S13A3_HUMAN	Solute carrier family 13 member 3	Ion transport		4.92e-116
TRINITY_DN144945_c0_g1	Downregulated	gi|452755173|	toll-like receptor k [Mytilus galloprovincialis]	Immune		Mytilus galloprovincialis	Mediterranean mussel	1.17e-28	TRINITY_DN144945_c0_g1	Downregulated	gi|543800|sp|P35858.1|ALS_HUMAN	Insulin-like growth factor-binding protein complex acid labile subunit	Cell adehesion		1.17e-28
TRINITY_DN158905_c1_g4	Downregulated	gi|762088505|	probable ATP-dependent RNA helicase DDX31 [Crassostrea gigas]	RNA processing		Crassostrea gigas	Pacific oyster	5.95e-99	TRINITY_DN158905_c1_g4	Downregulated	gi|71153334|sp|Q9H8H2.2|DDX31_HUMAN	Probable ATP-dependent RNA helicase DDX31	RNA processing		9.72e-80
TRINITY_DN157137_c1_g3	Downregulated	gi|762133848|	sodium/calcium exchanger 3-like isoform X2 [Crassostrea gigas]	Calcium transport		Crassostrea gigas	Pacific oyster	0	TRINITY_DN157137_c1_g3	Downregulated	gi|34395973|sp|P57103.2|NAC3_HUMAN	Sodium/calcium exchanger 3	Calcium transport		5.19e-149
NA	NA	NA	NA	NA	NA	NA	NA	NA	TRINITY_DN159106_c2_g2	Downregulated	gi|74751323|sp|Q8NI38.1|IKBD_HUMAN	NF-kappa-B inhibitor delta	Inflammatory response	Immune	1.89e-12
TRINITY_DN153936_c3_g2	Downregulated	gi|762154107|	orexin receptor type 2-like [Crassostrea gigas]	Nerveous		Crassostrea gigas	Pacific oyster	2.17e-63	NA	NA	NA	NA	NA	NA	NA
TRINITY_DN155869_c3_g4	Downregulated	gi|405954824|	Severin [Crassostrea gigas]	Muscle	Cytoskeleton	Crassostrea gigas	Pacific oyster	1.92e-77	TRINITY_DN155869_c3_g4	Downregulated	gi|121116|sp|P06396.1|GELS_HUMAN	Gelsolin	Muscle	Cytoskelton	3.8e-32
TRINITY_DN150738_c3_g2	Downregulated	gi|506442794|	selenium binding protein [Sinonovacula constricta]	Stress response		Sinonovacula constricta	Chinese razor clam	1.32e-43	TRINITY_DN150738_c3_g1	Downregulated	gi|148840437|sp|Q13228.2|SBP1_HUMAN	Selenium-binding protein 1	Stress response		0
TRINITY_DN141902_c0_g1	Downregulated	gi|762140818|	aquaporin AQPAn.G-like [Crassostrea gigas]	Osmoregulation		Crassostrea gigas	Pacific oyster	1.31e-66	TRINITY_DN141902_c0_g1	Downregulated	gi|2506859|sp|P55087.2|AQP4_HUMAN	Aquaporin-4	Osmoregulation		3.13e-43
NA	NA	NA	NA	NA	NA	NA	NA	NA	TRINITY_DN142367_c1_g3	Downregulated	gi|215274122|sp|Q14995.3|NR1D2_HUMAN	Nuclear receptor subfamily 1 group D member 2	Lipid metabolism		1.31e-22
TRINITY_DN148533_c1_g1	Downregulated	gi|762141677|	D(1) dopamine receptor-like [Crassostrea gigas]	Nerveous		Crassostrea gigas	Pacific oyster	5.46e-22	NA	NA	NA	NA	NA	NA	NA
TRINITY_DN146865_c4_g1	Downregulated	gi|325297080|	temptin precursor [Aplysia californica]	Pheromone		Aplysia californica	California sea hare	1.51e-16	NA	NA	NA	NA	NA	NA	NA
TRINITY_DN145351_c0_g1	Downregulated	gi|831307517|	cob(I)yrinic acid a,c-diamide adenosyltransferase, mitochondrial [Clupea harengus]	Respiration		Clupea harengus	Atlantic herring	2.72e-89	TRINITY_DN145351_c0_g1	Downregulated	gi|38258221|sp|Q96EY8.1|MMAB_HUMAN	Cob(I)yrinic acid a,c-diamide adenosyltransferase, mitochondrial	Respiration		3.16e-76
TRINITY_DN131461_c0_g1	Downregulated	gi|762115984|	temptin-like [Crassostrea gigas]	Pheromone		Crassostrea gigas	Pacific oyster	1.28e-40	NA	NA	NA	NA	NA	NA	NA
TRINITY_DN152608_c0_g1	Downregulated	gi|542198445|	neurogenic locus notch homolog protein 1 [Oreochromis niloticus]	Development		Oreochromis niloticus	Nile tilapia	5.36e-16	TRINITY_DN152608_c0_g1	Downregulated	gi|206729936|sp|P46531.4|NOTC1_HUMAN	Neurogenic locus notch homolog protein 1	Development		1.76e-15
TRINITY_DN157251_c0_g2	Downregulated	gi|938149245|	acetylcholine receptor [Dolomedes sulfureus]	Nerveous		Dolomedes sulfureus	Dolomedes sulfureus	1.56e-25	TRINITY_DN157251_c0_g2	Downregulated	gi|14916526|sp|Q9GZZ6.1|ACH10_HUMAN	Neuronal acetylcholine receptor subunit alpha-10	Nerveous		1.33e-22
TRINITY_DN147756_c3_g1	Downregulated	gi|871270522|	membrane metallo-endopeptidase-like 1, partial [Aplysia californica]	Protein metabolism		Aplysia californica	California sea hare	3.57e-35	TRINITY_DN147756_c3_g1	Downregulated	gi|128062|sp|P08473.2|NEP_HUMAN	Neprilysin	Protein metabolism		2.46e-33
TRINITY_DN145424_c2_g1	Downregulated	gi|762077406|	F-box/WD repeat-containing protein 7-like isoform X1 [Crassostrea gigas]	Immune		Crassostrea gigas	Pacific oyster	0	TRINITY_DN145424_c2_g1	Downregulated	gi|44887885|sp|Q969H0.1|FBXW7_HUMAN	F-box/WD repeat-containing protein 7	Immune		9.06e-52
TRINITY_DN155849_c2_g1	Downregulated	gi|918997482|	putative protein arginine N-methyltransferase 9 isoform X1 [Lingula anatina]	Methylation		Lingula anatina	Lingula anatina	3.88e-170	TRINITY_DN155849_c2_g1	Downregulated	gi|74758248|sp|Q6P2P2.1|ANM9_HUMAN	Putative protein arginine N-methyltransferase 9	Methylation		5.46e-94
TRINITY_DN158277_c2_g1	Downregulated	gi|762111597|	translation initiation factor eIF-2B subunit beta-like [Crassostrea gigas]	Translation		Crassostrea gigas	Pacific oyster	0	TRINITY_DN158277_c2_g1	Downregulated	gi|6226858|sp|P49770.3|EI2BB_HUMAN	Translation initiation factor eIF-2B subunit beta	Translation		1.07e-157
TRINITY_DN150321_c0_g1	Downregulated	gi|762104534|	glucose dehydrogenase [FAD, quinone]-like isoform X3 [Crassostrea gigas]	Carbohydrate metabolism		Crassostrea gigas	Pacific oyster	1.38e-148	TRINITY_DN150321_c0_g1	Downregulated	gi|229462828|sp|Q8NE62.2|CHDH_HUMAN	Choline dehydrogenase, mitochondrial	Protein biosynthesis		3.04e-90
NA	NA	NA	NA	NA	NA	NA	NA	NA	TRINITY_DN159732_c1_g1	Downregulated	gi|17380328|sp|Q92759.1|TF2H4_HUMAN	General transcription factor IIH subunit 4	Transcriptional regulation		9.37e-91
NA	NA	NA	NA	NA	NA	NA	NA	NA	TRINITY_DN161407_c2_g2	Downregulated	gi|128062|sp|P08473.2|NEP_HUMAN	Neprilysin	Protein metabolism		3.35e-27
TRINITY_DN156669_c2_g3	Downregulated	gi|762168048|	cytochrome P450 2J6-like [Crassostrea gigas]	Stress response		Crassostrea gigas	Pacific oyster	8.67e-88	TRINITY_DN156669_c2_g3	Downregulated	gi|21264413|sp|P51589.2|CP2J2_HUMAN	Cytochrome P450 2J2	Stress response		3.79e-67
TRINITY_DN150738_c3_g5	Downregulated	gi|506442794|	selenium binding protein [Sinonovacula constricta]	Stress response		Sinonovacula constricta	Chinese razor clam	4.76e-44	NA	NA	NA	NA	NA	NA	NA
TRINITY_DN146449_c0_g1	Downregulated	gi|524889148|	protein FAM204A-like [Aplysia californica]			Aplysia californica	California sea hare	4.64e-39	TRINITY_DN146449_c0_g1	Downregulated	gi|50400654|sp|Q9H8W3.1|F204A_HUMAN	Protein FAM204A	NA	NA	1.22e-19
TRINITY_DN134985_c5_g2	Downregulated	gi|762140404|	protein NOV-like [Crassostrea gigas]	Development		Crassostrea gigas	Pacific oyster	6.7e-25	NA	NA	NA	NA	NA	NA	NA
NA	NA	NA	NA	NA	NA	NA	NA	NA	TRINITY_DN137939_c4_g2	Downregulated	gi|206729936|sp|P46531.4|NOTC1_HUMAN	Neurogenic locus notch homolog protein 1	Development		3.25e-15
NA	NA	NA	NA	NA	NA	NA	NA	NA	TRINITY_DN143095_c5_g3	Downregulated	gi|259016287|sp|P56730.2|NETR_HUMAN	Neurotrypsin	Nerveous		9.62e-11
NA	NA	NA	NA	NA	NA	NA	NA	NA	TRINITY_DN155020_c3_g1	Downregulated	gi|296439336|sp|Q9NXP7.3|GIN1_HUMAN	Gypsy retrotransposon integrase-like protein 1	DNA preocessing		2.14e-13
NA	NA	NA	NA	NA	NA	NA	NA	NA	TRINITY_DN159646_c0_g3	Downregulated	gi|269849756|sp|O75096.4|LRP4_HUMAN	Low-density lipoprotein receptor-related protein 4	Biomineralisation		3.83e-47
TRINITY_DN152939_c3_g2	Downregulated	gi|780039110|	probable Werner syndrome ATP-dependent helicase homolog 1 [Strongylocentrotus purpuratus]	DNA processing		Strongylocentrotus purpuratus	purple sea urchin	4.13e-26	NA	NA	NA	NA	NA	NA	NA
NA	NA	NA	NA	NA	NA	NA	NA	NA	TRINITY_DN149507_c1_g1	Downregulated	gi|296434493|sp|P21128.2|ENDOU_HUMAN	Poly(U)-specific endoribonuclease	Immune		2.44e-61
TRINITY_DN161729_c2_g1	Downregulated	gi|919073021|	protein asteroid homolog 1-like [Lingula anatina]	DNA repair		Lingula anatina	Lingula anatina	1.1e-97	TRINITY_DN161729_c2_g1	Downregulated	gi|121941802|sp|Q2TB18.1|ASTE1_HUMAN	Protein asteroid homolog 1	DNA repair		1.03e-62
TRINITY_DN150722_c0_g1	Downregulated	gi|919083510|	aldose 1-epimerase-like [Lingula anatina]	Carbohydrate metabolism		Lingula anatina	Lingula anatina	8.21e-91	TRINITY_DN150722_c0_g1	Downregulated	gi|67463772|sp|Q96C23.1|GALM_HUMAN	Aldose 1-epimerase	Carbohydrate metabolism		4.46e-69
TRINITY_DN141429_c1_g4	Downregulated	gi|961107081|	zinc finger protein SNAI1-like [Octopus bimaculoides]	Transcriptional regulation		Octopus bimaculoides	Octopus bimaculoides	1.39e-85	TRINITY_DN141429_c1_g4	Downregulated	gi|46397045|sp|Q9NQ03.3|SCRT2_HUMAN	Transcriptional repressor scratch 2	Transcriptional regulation		1.05e-53
TRINITY_DN148397_c1_g1	Downregulated	gi|524872958|	Cytochrome P450 17A-like [Aplysia californica]	Stress response		Aplysia californica	California sea hare	1.26e-71	TRINITY_DN148397_c1_g1	Downregulated	gi|62286619|sp|Q6VVX0.1|CP2R1_HUMAN	Vitamin D 25-hydroxylase	Vitamin metabolism		7.71e-46
TRINITY_DN152598_c3_g1	Downregulated	gi|405968387|	Neuronal acetylcholine receptor subunit alpha-3 [Crassostrea gigas]	Nerveous		Crassostrea gigas	Pacific oyster	3.25e-15	TRINITY_DN152598_c3_g1	Downregulated	gi|2506128|sp|Q05901.2|ACHB3_HUMAN	Neuronal acetylcholine receptor subunit beta-3	Nerveous		3.25e-15
TRINITY_DN137174_c0_g1	Downregulated	gi|524867056|	cytochrome P450 20A1-like isoform X1 [Aplysia californica]	Stress response		Aplysia californica	California sea hare	7.29e-12	TRINITY_DN137174_c0_g1	Downregulated	gi|74749375|sp|Q6UW02.1|CP20A_HUMAN	Cytochrome P450 20A1	Stress response		2.79e-11
TRINITY_DN153620_c0_g1	Downregulated	gi|762163184|	sodium-coupled monocarboxylate transporter 1-like [Crassostrea gigas]	Apoptosis		Crassostrea gigas	Pacific oyster	0	TRINITY_DN153620_c0_g1	Downregulated	gi|296452898|sp|Q8N695.2|SC5A8_HUMAN	Sodium-coupled monocarboxylate transporter 1	Ion transport		5.22e-104
TRINITY_DN144177_c0_g2	Downregulated	gi|762073749|	testis-specific serine/threonine-protein kinase 1-like [Crassostrea gigas]	Development		Crassostrea gigas	Pacific oyster	5.36e-107	TRINITY_DN144177_c0_g2	Downregulated	gi|30316269|sp|Q96PF2.2|TSSK2_HUMAN	Testis-specific serine/threonine-protein kinase 2	Development		1.07e-72
TRINITY_DN158506_c2_g3	Downregulated	gi|762091938|	cytochrome P450 20A1-like, partial [Crassostrea gigas]	Stress response		Crassostrea gigas	Pacific oyster	5e-20	NA	NA	NA	NA	NA	NA	NA
NA	NA	NA	NA	NA	NA	NA	NA	NA	TRINITY_DN131080_c0_g3	Downregulated	gi|51338661|sp|P84098.1|RL19_HUMAN	60S ribosomal protein L19	Ribonuclear protein		5.67e-20
NA	NA	NA	NA	NA	NA	NA	NA	NA	TRINITY_DN132418_c0_g3	Downregulated	gi|126318|sp|P16233.1|LIPP_HUMAN	Pancreatic triacylglycerol lipase	Lipid metabolism		1.01e-18
NA	NA	NA	NA	NA	NA	NA	NA	NA	TRINITY_DN136194_c3_g3	Downregulated	gi|14916616|sp|P58215.1|LOXL3_HUMAN	Lysyl oxidase homolog 3	Collagen matricies		5.33e-11
NA	NA	NA	NA	NA	NA	NA	NA	NA	TRINITY_DN136400_c2_g2	Downregulated	gi|152031766|sp|P58317.2|ZN121_HUMAN	Zinc finger protein 121	Transcriptional regulation		4.19e-42
NA	NA	NA	NA	NA	NA	NA	NA	NA	TRINITY_DN138608_c1_g2	Downregulated	gi|1718024|sp|P30041.3|PRDX6_HUMAN	Peroxiredoxin-6	Oxidative stress		4.25e-29
NA	NA	NA	NA	NA	NA	NA	NA	NA	TRINITY_DN143827_c5_g5	Downregulated	gi|51316258|sp|Q71UM5.3|RS27L_HUMAN	40S ribosomal protein S27-like	Ribonuclear protein		1.8e-38
NA	NA	NA	NA	NA	NA	NA	NA	NA	TRINITY_DN147322_c3_g2	Downregulated	gi|134611|sp|P00441.2|SODC_HUMAN	Superoxide dismutase [Cu-Zn]	Oxidative stress		5.07e-12
NA	NA	NA	NA	NA	NA	NA	NA	NA	TRINITY_DN147917_c1_g3	Downregulated	gi|74705367|sp|O00370.1|LORF2_HUMAN	LINE-1 retrotransposable element ORF2 protein	DNA recombination		2.23e-13
NA	NA	NA	NA	NA	NA	NA	NA	NA	TRINITY_DN151669_c0_g1	Downregulated	gi|74749373|sp|Q6UVY6.1|MOXD1_HUMAN	DBH-like monooxygenase protein 1	Oxidative stress		2.28e-65
NA	NA	NA	NA	NA	NA	NA	NA	NA	TRINITY_DN154162_c3_g3	Downregulated	gi|6016268|sp|Q16082.2|HSPB2_HUMAN	Heat shock protein beta-2	Stress response		3.11e-14
NA	NA	NA	NA	NA	NA	NA	NA	NA	TRINITY_DN154639_c4_g2	Downregulated	gi|74736988|sp|Q6NXR0.1|IIGP5_HUMAN	Interferon-inducible GTPase 5	GTPase		3.9e-11
NA	NA	NA	NA	NA	NA	NA	NA	NA	TRINITY_DN154891_c0_g2	Downregulated	gi|74762432|sp|Q7Z449.1|CP2U1_HUMAN	Cytochrome P450 2U1	Stress response		1.28e-89
NA	NA	NA	NA	NA	NA	NA	NA	NA	TRINITY_DN157995_c1_g6	Downregulated	gi|334302837|sp|Q8TDF5.2|NETO1_HUMAN	Neuropilin and tolloid-like protein 1	Nerveous		7.21e-39
