# Supplementary material for: Cellular stress responses to chronic heat shock and shell damage in temperate Mya truncata
Source: Cell Stress Chaperones. 2018 May 12;23(5):1003–17. doi: 10.1007/s12192-018-0910-5 (PMC6111077; doi:10.1007/s12192-018-0910-5)
Supplement: Supplementary file 5 — (XLSX 18.5 kb) [file 12192_2018_910_MOESM5_ESM.xlsx]

## Sheet: Sheet1
Trinity Gene ID	logFC.Time1 (1 d) CvsD	logFC.Time2 (3 d) CvsD	logFC.Time4 (7 d) CvsD	logFC.Time5 (14 d) CvsD	logCPM	LR	Raw PValue	FDR	NR accesion	Putative annotation	Species name	Common name	E-value
TRINITY_DN153823_c2_g2	4.57367	7.46703	7.76981	7.13179	6.65811	65.251	2.28e-13	3.83e-10	gi|961073999|	collagen alpha-4(VI) chain-like [Octopus bimaculoides]	Octopus bimaculoides	Octopus bimaculoides	2.19e-73
TRINITY_DN123594_c0_g3	-2.6934	5.15591	7.16603	6.68114	2.95616	42.0151	1.66e-08	3.79e-06	gi|1025101870|	L-rhamnose-binding lectin CSL2-like [Sinocyclocheilus anshuiensis]	Sinocyclocheilus anshuiensis	Sinocyclocheilus anshuiensis	6.36e-12
TRINITY_DN143339_c1_g6	4.26826	7.80356	7.16477	5.89732	2.54099	52.3555	1.16e-10	7.21e-08	gi|641457476|	theromacin [Sinanodonta woodiana]	Sinanodonta woodiana	Sinanodonta woodiana	3.47e-11
TRINITY_DN157617_c0_g3	4.7723	3.89418	4.1534	5.30126	4.41582	78.475	3.66e-16	1.59e-12	gi|762169427|	aminopeptidase N-like isoform X1 [Crassostrea gigas]	Crassostrea gigas	Pacific oyster	5.89e-107
TRINITY_DN138751_c0_g1	4.48833	9.09379	5.86644	5.30067	3.16418	52.7912	9.42e-11	6.12e-08	gi|762094460|	cytochrome P450 3A24-like [Crassostrea gigas]	Crassostrea gigas	Pacific oyster	0
TRINITY_DN159544_c1_g2	2.49847	5.3799	6.43887	5.25893	3.17826	42.4601	1.34e-08	3.16e-06	gi|926635906|	protein TFG-like [Limulus polyphemus]	Limulus polyphemus	Atlantic horseshoe crab	1.92e-12
TRINITY_DN161172_c3_g2	1.98826	5.34114	4.41013	4.75584	7.04367	54.7731	3.62e-11	2.74e-08	gi|405975677|	Matrilin-2 [Crassostrea gigas]	Crassostrea gigas	Pacific oyster	9.97e-17
TRINITY_DN152631_c0_g1	-1.41991	3.78987	2.17488	4.3926	3.03728	39.1792	6.4e-08	1.15e-05	gi|762130155|	noggin-2-like [Crassostrea gigas]	Crassostrea gigas	Pacific oyster	2.18e-26
TRINITY_DN161533_c9_g6	1.42572	3.76305	4.06041	4.2406	6.50487	51.5731	1.69e-10	9.71e-08	gi|762085415|	protein PIF-like [Crassostrea gigas]	Crassostrea gigas	Pacific oyster	1.26e-40
TRINITY_DN139100_c0_g1	-0.373403	3.93767	4.9958	3.79058	4.70155	48.1182	8.92e-10	3.6e-07	gi|871227950|	neural/ectodermal development factor IMP-L2-like [Aplysia californica]	Aplysia californica	California sea hare	8.16e-69
TRINITY_DN159648_c2_g2	0.0309424	2.96766	2.05322	3.43417	8.71646	39.6601	5.09e-08	9.61e-06	gi|762104889|	calumenin-like isoform X2 [Crassostrea gigas]	Crassostrea gigas	Pacific oyster	5.36e-121
TRINITY_DN134111_c0_g1	6.87198	4.30388	6.97322	3.02691	1.39388	42.8195	1.13e-08	2.75e-06	gi|926619544|	spondin-2-like [Limulus polyphemus]	Limulus polyphemus	Atlantic horseshoe crab	1.68e-71
TRINITY_DN160409_c2_g1	2.93962	3.89452	3.22482	3.00549	5.80578	43.4177	8.48e-09	2.12e-06	gi|762129387|	mesencephalic astrocyte-derived neurotrophic factor homolog [Crassostrea gigas]	Crassostrea gigas	Pacific oyster	5.48e-49
TRINITY_DN155879_c1_g3	1.95297	4.54991	3.17605	2.87192	5.82303	44.6433	4.72e-09	1.32e-06	gi|871252168|	zinc metalloproteinase nas-15-like [Aplysia californica]	Aplysia californica	California sea hare	0
TRINITY_DN137104_c0_g2	0.579041	3.12163	3.00404	2.77974	6.19875	46.9352	1.57e-09	5.62e-07	gi|762166002|	Krueppel-like factor 5 [Crassostrea gigas]	Crassostrea gigas	Pacific oyster	2.19e-59
TRINITY_DN162198_c4_g2	2.16294	2.46218	2.58168	2.72232	4.99229	41.153	2.5e-08	5.34e-06	gi|908501656|	macrophage mannose receptor 1-like [Biomphalaria glabrata]	Biomphalaria glabrata	Biomphalaria glabrata	4.61e-105
TRINITY_DN157008_c4_g3	0.897478	3.06615	2.08416	2.68832	5.08482	39.2794	6.1e-08	1.11e-05	gi|762076955|	cAMP-responsive element modulator-like isoform X1 [Crassostrea gigas]	Crassostrea gigas	Pacific oyster	7.95e-71
TRINITY_DN162198_c6_g1	2.06677	2.63908	2.96658	2.68044	4.15569	44.4029	5.29e-09	1.46e-06	gi|762162502|	macrophage mannose receptor 1-like [Crassostrea gigas]	Crassostrea gigas	Pacific oyster	3.09e-49
TRINITY_DN149295_c0_g1	0.869752	3.52139	4.82833	2.5994	2.40802	43.927	6.64e-09	1.74e-06	gi|762079976|	serine/threonine-protein phosphatase 6 regulatory ankyrin repeat subunit B-like isoform X5 [Crassostrea gigas]	Crassostrea gigas	Pacific oyster	9.31e-47
TRINITY_DN156977_c2_g2	2.05259	3.81211	2.6827	2.59571	7.4667	64.0227	4.13e-13	6.34e-10	gi|908504956|	ATP-binding cassette sub-family F member 2-like isoform X2 [Biomphalaria glabrata]	Biomphalaria glabrata	Biomphalaria glabrata	0
TRINITY_DN154071_c3_g1	2.16685	4.69776	3.64581	2.28318	6.06718	83.8233	2.7e-17	2.01e-13	gi|919099570|	zinc finger and BTB domain-containing protein 20-like isoform X2 [Lingula anatina]	Lingula anatina	Lingula anatina	2.6e-43
TRINITY_DN157050_c3_g7	0.48512	3.06033	3.04845	2.2693	8.54847	50.8184	2.44e-10	1.31e-07	gi|919091223|	CD109 antigen-like [Lingula anatina]	Lingula anatina	Lingula anatina	9.2e-97
TRINITY_DN153848_c0_g1	1.90895	3.07586	2.28365	2.18725	4.47563	53.381	7.09e-11	4.87e-08	gi|762123207|	histone-lysine N-methyltransferase, H3 lysine-79 specific-like isoform X1 [Crassostrea gigas]	Crassostrea gigas	Pacific oyster	1.06e-155
TRINITY_DN134076_c0_g2	2.44762	3.17691	1.95633	2.18465	3.75647	45.0203	3.94e-09	1.14e-06	gi|762151933|	protein patched homolog 1-like [Crassostrea gigas]	Crassostrea gigas	Pacific oyster	9.88e-172
TRINITY_DN155375_c1_g1	1.53937	3.91477	1.80269	2.11102	4.33396	41.1926	2.45e-08	5.28e-06	gi|762152306|	tryptophan--tRNA ligase, cytoplasmic-like [Crassostrea gigas]	Crassostrea gigas	Pacific oyster	0
TRINITY_DN154776_c1_g4	0.148557	2.0454	2.48099	2.10352	5.81839	39.5299	5.41e-08	1.01e-05	gi|405952151|	Long-chain-fatty-acid--CoA ligase 1 [Crassostrea gigas]	Crassostrea gigas	Pacific oyster	0
TRINITY_DN160706_c1_g1	1.17249	2.97739	2.3803	1.79252	5.68894	52.9644	8.67e-11	5.84e-08	gi|762156710|	isoleucine--tRNA ligase, cytoplasmic-like [Crassostrea gigas]	Crassostrea gigas	Pacific oyster	0
TRINITY_DN127549_c0_g1	1.48083	5.00497	2.87624	1.70757	7.75368	60.1491	2.7e-12	3.06e-09	gi|762138237|	CCAAT/enhancer-binding protein beta-like [Crassostrea gigas]	Crassostrea gigas	Pacific oyster	4.88e-26
TRINITY_DN155936_c1_g1	0.62638	3.62582	2.58245	1.6731	6.53896	43.2215	9.31e-09	2.32e-06	gi|762163783|	nuclear factor interleukin-3-regulated protein-like isoform X2 [Crassostrea gigas]	Crassostrea gigas	Pacific oyster	7.23e-31
TRINITY_DN150151_c0_g2	1.99444	2.49661	2.19086	1.61655	4.50858	46.6334	1.82e-09	6.2e-07	gi|762085810|	GTPase-activating Rap/Ran-GAP domain-like protein 3 isoform X4 [Crassostrea gigas]	Crassostrea gigas	Pacific oyster	0
TRINITY_DN157452_c1_g1	1.01344	2.55654	2.56663	1.60428	4.57534	39.1358	6.53e-08	1.17e-05	gi|1017119509|	heat shock protein 60 [Ruditapes philippinarum]	Ruditapes philippinarum	Ruditapes philippinarum	0
TRINITY_DN145898_c4_g1	1.42775	4.00226	1.87246	1.60033	4.32947	41.9679	1.69e-08	3.86e-06	gi|762071016|	probable Na(+)/H(+) antiporter nhx-9 [Crassostrea gigas]	Crassostrea gigas	Pacific oyster	2.77e-16
TRINITY_DN153609_c1_g1	3.44534	2.97006	2.13384	1.33685	6.74374	41.1236	2.53e-08	5.37e-06	gi|961130834|	sodium-coupled monocarboxylate transporter 2-like isoform X1 [Octopus bimaculoides]	Octopus bimaculoides	Octopus bimaculoides	7.11e-125
TRINITY_DN133517_c0_g1	2.37705	4.0425	2.87706	1.33518	4.74236	56.9029	1.3e-11	1.17e-08	gi|957833331|	10 kDa heat shock protein, mitochondrial-like, partial [Priapulus caudatus]	Priapulus caudatus	Priapulus caudatus	2.96e-45
TRINITY_DN154859_c1_g2	2.36096	3.27313	2.65698	1.27154	5.4084	54.3619	4.42e-11	3.16e-08	gi|765826428|	T-cell acute lymphocytic leukemia protein 1-like [Crassostrea gigas]	Crassostrea gigas	Pacific oyster	5.24e-23
TRINITY_DN136230_c0_g1	1.83188	2.2234	3.8369	1.1709	2.0881	39.8398	4.67e-08	8.95e-06	gi|1005441810|	serine/threonine-protein kinase Nek7-like [Acropora digitifera]	Acropora digitifera	Acropora digitifera	7.79e-24
TRINITY_DN149450_c1_g1	-2.63452	-1.68684	-4.0266	-0.989287	2.90487	39.0943	6.66e-08	1.18e-05	gi|762091242|	fibroblast growth factor receptor-like 1 isoform X2 [Crassostrea gigas]	Crassostrea gigas	Pacific oyster	5.56e-91
TRINITY_DN148935_c3_g7	-5.37751	-1.17868	-1.76925	-1.41914	5.09753	50.5573	2.76e-10	1.47e-07	gi|908429742|	sodium-coupled monocarboxylate transporter 1-like [Biomphalaria glabrata]	Biomphalaria glabrata	Biomphalaria glabrata	5.82e-105
TRINITY_DN135479_c0_g1	-2.03322	-1.98403	-2.73353	-1.53449	5.0294	49.555	4.47e-10	2.12e-07	gi|762106573|	headcase protein homolog isoform X1 [Crassostrea gigas]	Crassostrea gigas	Pacific oyster	4.14e-94
TRINITY_DN149324_c1_g1	-4.79731	-2.37327	-5.0631	-1.61895	6.15179	38.3119	9.66e-08	1.6e-05	gi|762076972|	melanocortin receptor 4-like [Crassostrea gigas]	Crassostrea gigas	Pacific oyster	3.04e-38
TRINITY_DN139050_c0_g1	-1.74034	-2.88377	-2.623	-1.96226	6.02301	49.6395	4.29e-10	2.09e-07	gi|762117448|	carboxypeptidase N subunit 2-like [Crassostrea gigas]	Crassostrea gigas	Pacific oyster	1.17e-27
TRINITY_DN151363_c1_g1	-0.670063	-3.42554	-3.2983	-2.52268	5.2854	39.0503	6.8e-08	1.2e-05	gi|762116507|	ectonucleoside triphosphate diphosphohydrolase 3-like [Crassostrea gigas]	Crassostrea gigas	Pacific oyster	1.05e-88
TRINITY_DN144945_c0_g1	-3.41942	-1.72297	-2.59665	-2.54135	5.89993	47.9204	9.81e-10	3.9e-07	gi|452755173|	toll-like receptor k [Mytilus galloprovincialis]	Mytilus galloprovincialis	Mediterranean mussel	3.94e-138
TRINITY_DN156048_c4_g2	-4.2327	-1.10341	-3.03537	-3.08814	4.82545	38.0235	1.11e-07	1.8e-05	gi|405971015|	Voltage-gated hydrogen channel 1 [Crassostrea gigas]	Crassostrea gigas	Pacific oyster	3.29e-46
TRINITY_DN147756_c3_g1	-2.38079	-1.69552	-2.95586	-3.18308	3.58251	43.61	7.73e-09	1.96e-06	gi|871270522|	membrane metallo-endopeptidase-like 1, partial [Aplysia californica]	Aplysia californica	California sea hare	3.57e-35
TRINITY_DN147322_c3_g2	0.203837	-2.06593	-4.92664	-5.45017	7.54571	69.539	2.84e-14	6.44e-11	gi|2511717|	Unknown	Chymomyza procnemis	Chymomyza procnemis	6.57e-13
TRINITY_DN154639_c4_g2	2.26286	-6.75425	-0.36832	-5.83334	1.62057	38.3614	9.44e-08	1.57e-05	gi|999986095|	Interferon-inducible GTPase 5 [Exaiptasia pallida]	Exaiptasia pallida	Exaiptasia pallida	9.96e-13
TRINITY_DN147917_c1_g3	3.67168	-7.91336	-1.95369	-7.76084	4.32126	41.566	2.05e-08	4.53e-06	gi|1005429221|	RNA-directed DNA polymerase from mobile element jockey-like [Acropora digitifera]	Acropora digitifera	Acropora digitifera	1.15e-76
TRINITY_DN122544_c1_g1	-6.25382	-1.69338	-5.22694	-7.94687	2.13044	44.147	5.98e-09	1.63e-06	gi|762166699|	serine-enriched protein-like isoform X2 [Crassostrea gigas]	Crassostrea gigas	Pacific oyster	9.53e-40
TRINITY_DN147332_c6_g1	-11.7682	-8.7226	6.5259	-12.4491	8.12986	44.4165	5.26e-09	1.46e-06	gi|966344229|	complement C1q-like protein 2 [Ruditapes philippinarum]	Ruditapes philippinarum	Ruditapes philippinarum	2.72e-14
